# Supplementary material for: Proteomic Profile in Retinopathy of Prematurity: A Secondary Analysis of the Mega Donna Mega Randomized Clinical Trial
Source: JAMA Ophthalmol. 2026 Jan 8;144(2):174–84. doi: 10.1001/jamaophthalmol.2025.5594 (PMC12784271; doi:10.1001/jamaophthalmol.2025.5594)
Supplement: Supplement 4. — eTable 1. Cubic Spline Model Comparing Protein Levels Over Postnatal Age in No/Mild/Moderate ROP vs Severe ROP eTable 2. Cubic Spline Model Comparing Protein Levels Over Postnatal Age in Standard Care vs AA/DHA Supplementation eTable 3. Piecewise Spline Model Comparing Protein Levels Over Postnatal Age in No/Mild/Moderate ROP vs Severe ROP eTable 4. Explained Variances for Early Changes in FGF-21 and tPA, Using Univariate Logistic Regression [file jamaophthalmol-e255594-s004.xlsx]

## Sheet: Sheet1
Lundgren P, Danielsson H, Panwar MB, et al. Proteomic profile in retinopathy of prematurity: a secondary analysis of the Mega Donna Mega Randomized Clinical Trial. JAMA Ophthalmol. Published online January 8, 2026. doi:10.1001/jamaophthalmol.2025.5594
This supplemental material has been provided by the authors to give readers additional information about their work.
eTable 1. Cubic Spline Model Comparing Protein Levels Over Postnatal Age in No/Mild/Moderate ROP vs Severe ROP
eTable 2. Cubic Spline Model Comparing Protein Levels Over Postnatal Age in Standard Care vs AA/DHA Supplementation
eTable 3. Piecewise Spline Model Comparing Protein Levels Over Postnatal Age in No/Mild/Moderate ROP vs Severe ROP
eTable 4. Explained Variances for Early Changes in FGF-21 and tPA, Using Univariate Logistic Regression

## Sheet: eTable 1. Cubic spline, ROP
Assay	Gene	Chisq	P value	Q value
4E-BP1	EIF4EBP1	1.59322	0.660927	0.77843
ACAN	ACAN	2.6264	0.452881	0.618401
ACE2	ACE2	3.82723	0.280734	0.459816
ACP6	ACP6	0.613696	0.89329	0.936823
ADA	ADA	3.43087	0.32984	0.512872
ADAM-TS13	ADAMTS13	2.78942	0.425244	0.592698
ADGRE2	ADGRE2	7.67079	0.0533287	0.149432
ADGRG2	ADGRG2	7.12792	0.0679304	0.176553
ADM	ADM	3.82329	0.281189	0.459816
AGRP	AGRP	1.39885	0.705804	0.798389
AHCY	AHCY	1.60389	0.658509	0.77843
ALCAM	ALCAM	11.7041	0.00846852	0.0447795
ALDH1A1	ALDH1A1	2.51737	0.47216	0.635055
AMBP	AMBP	0.269909	0.965585	0.976452
ANG	ANG	5.1419	0.161696	0.319826
ANGPT1	ANGPT1	2.23989	0.524135	0.669794
ANGPT2	ANGPT2	9.80361	0.0203115	0.0803497
ANGPTL1	ANGPTL1	16.6054	0.000851863	0.0106279
ANGPTL3	ANGPTL3	17.8374	0.000475161	0.00672728
ANGPTL4	ANGPTL4	2.48741	0.47757	0.639136
ANGPTL7	ANGPTL7	4.78168	0.1885	0.350909
ANXA11	ANXA11	1.45525	0.692637	0.794539
ANXA4	ANXA4	2.37979	0.497408	0.652696
AOC3	AOC3	24.8197	1.68409e-05	0.000755033
APEX1	APEX1	1.24011	0.743402	0.831498
APLP1	APLP1	6.71821	0.0814428	0.200992
AP-N	ANPEP	15.1842	0.00166578	0.0162944
APOM	APOM	23.0549	3.93326e-05	0.00111373
APP	APP	2.79935	0.423607	0.591949
ARG1	ARG1	3.74363	0.290511	0.468177
ARSA	ARSA	9.17355	0.0270702	0.0977435
ARTN	ARTN	9.90984	0.0193483	0.077682
AXIN1	AXIN1	0.320403	0.956147	0.972414
AXL	AXL	4.90092	0.179198	0.340666
AZU1	AZU1	4.73643	0.192146	0.355035
B4GALT1	B4GALT1	6.69664	0.082222	0.20107
B4GAT1	B4GAT1	0.521996	0.914033	0.947495
BAG6	BAG6	4.00083	0.261375	0.442458
BCAM	BCAM	7.73087	0.0519139	0.147761
Beta-NGF	NGF	1.54915	0.670974	0.781351
BLM hydrolase	BLMH	1.77505	0.620378	0.747903
BLVRB	BLVRB	1.97661	0.577276	0.715609
BMP-6	BMP6	3.90981	0.271369	0.44922
BNP	NPPB	1.25966	0.738733	0.827996
BOC	BOC	8.83421	0.0315783	0.107526
BST1	BST1	1.5284	0.675732	0.783499
C1QTNF1	C1QTNF1	1.28209	0.73339	0.823724
C2	C2	1.52851	0.675706	0.783499
CA1	CA1	6.39325	0.0939688	0.219805
CA13	CA13	1.12281	0.77157	0.857655
CA2	CA2	3.03142	0.386807	0.567035
CA3	CA3	2.94798	0.399716	0.577442
CA4	CA4	0.92022	0.820546	0.890027
CA5A	CA5A	5.0263	0.169882	0.326415
CA6	CA6	23.4762	3.21287e-05	0.00101678
CANT1	CANT1	1.61417	0.656181	0.77843
CASP-3	CASP3	0.279853	0.963772	0.976452
CASP-8	CASP8	0.15277	0.984827	0.988502
CCDC80	CCDC80	12.0418	0.0072415	0.041775
CCL11	CCL11	7.61197	0.0547501	0.151054
CCL14	CCL14	1.60067	0.659238	0.77843
CCL15	CCL15	7.86936	0.0487901	0.145098
CCL16	CCL16	2.90687	0.406207	0.582772
CCL17	CCL17	14.4345	0.0023696	0.0193158
CCL18	CCL18	11.8109	0.00805986	0.0438001
CCL19	CCL19	9.50376	0.0232914	0.0882449
CCL20	CCL20	5.68165	0.128169	0.276927
CCL21	CCL21	1.7352	0.629136	0.755525
CCL23	CCL23	7.00941	0.0715985	0.184306
CCL24	CCL24	1.08275	0.78124	0.864829
CCL25	CCL25	16.3772	0.000948904	0.0108838
CCL28	CCL28	19.3596	0.000230359	0.0036451
CCL3	CCL3	6.47265	0.0907472	0.214132
CCL4	CCL4	4.16387	0.244304	0.421268
CCL5	CCL5	1.58141	0.663612	0.77843
CD109	CD109	2.44472	0.485365	0.644756
CD163	CD163	0.884391	0.829193	0.895795
CD164	CD164	1.77039	0.621399	0.747903
CD177	CD177	7.7564	0.0513238	0.147761
CD1C	CD1C	13.3836	0.00387642	0.0267374
CD209	CD209	11.5733	0.00899737	0.0450477
CD244	CD244	5.57266	0.134357	0.286841
CD2AP	CD2AP	1.41053	0.703068	0.798389
CD300LG	CD300LG	16.5338	0.000881187	0.0106279
CD4	CD4	1.8449	0.605213	0.738333
CD40	CD40	7.55547	0.0561503	0.154127
CD40-L	CD40LG	1.58631	0.662498	0.77843
CD46	CD46	7.78293	0.0507176	0.147761
CD5	CD5	3.58528	0.309869	0.489906
CD58	CD58	4.50224	0.212091	0.386796
CD59	CD59	3.01032	0.390037	0.570217
CD6	CD6	21.9889	6.558e-05	0.00141128
CD69	CD69	0.496038	0.919761	0.950604
CD74	CD74	7.31571	0.0624876	0.163992
CD79B	CD79B	2.06092	0.559859	0.703473
CD84	CD84	4.7216	0.193355	0.355035
CD8A	CD8A	10.621	0.013962	0.063485
CD93	CD93	14.287	0.00253943	0.0203912
CD97	ADGRE5	7.76279	0.0511772	0.147761
CD99L2	CD99L2	5.83215	0.120068	0.262589
CDCP1	CDCP1	14.6391	0.00215256	0.0186786
CDH1	CDH1	7.433	0.0593052	0.160333
CDH2	CDH2	1.39639	0.706381	0.798389
CDH5	CDH5	5.15445	0.160831	0.319288
CDHR5	CDHR5	1.16827	0.760625	0.848996
CDON	CDON	1.41341	0.702395	0.798389
CEACAM8	CEACAM8	2.85695	0.41421	0.589695
CES1	CES1	0.484271	0.922333	0.950604
CFHR5	CFHR5	0.864971	0.833872	0.896117
CGA	CGA	3.12516	0.372728	0.553943
CHI3L1	CHI3L1	16.2396	0.00101268	0.0111188
CHIT1	CHIT1	5.32081	0.149758	0.302894
CHL1	CHL1	3.62689	0.304674	0.486393
CHRDL2	CHRDL2	19.4623	0.00021936	0.00357624
CLEC11A	CLEC11A	5.27108	0.15299	0.308272
CLEC14A	CLEC14A	17.5749	0.00053819	0.00723866
CLEC5A	CLEC5A	3.20972	0.360406	0.548572
CLMP	CLMP	5.53131	0.136778	0.288989
CLSTN2	CLSTN2	3.20021	0.361775	0.548572
CLUL1	CLUL1	12.2473	0.00658241	0.0393482
CNDP1	CNDP1	12.1431	0.00690859	0.0404002
CNTN1	CNTN1	3.70307	0.295364	0.474346
CNTN4	CNTN4	0.960826	0.81073	0.884731
COCH	COCH	10.1986	0.0169516	0.0712499
COL18A1	COL18A1	14.8296	0.00196824	0.0179476
COL1A1	COL1A1	17.3813	0.000589921	0.00774091
COLEC12	COLEC12	5.50061	0.138602	0.290148
COMP	COMP	3.0868	0.378435	0.557845
COMT	COMT	2.265	0.519259	0.66854
CPA1	CPA1	2.13584	0.544697	0.692783
CPB1	CPB1	2.82926	0.418705	0.589695
CR2	CR2	7.87909	0.0485777	0.145098
CRELD2	CRELD2	7.61402	0.0547	0.151054
CRHBP	CRHBP	0.326831	0.954906	0.972414
CRIM1	CRIM1	2.76212	0.429774	0.594392
CRKL	CRKL	1.92228	0.588694	0.724754
CRTAC1	CRTAC1	1.44761	0.694414	0.794882
CSF-1	CSF1	14.5976	0.00219488	0.0187436
CST3	CST3	2.34258	0.504412	0.659125
CST5	CST5	8.94803	0.02999	0.104094
CST6	CST6	25.9882	9.59194e-06	0.000469133
CSTB	CSTB	6.70742	0.0818317	0.201029
CTRC	CTRC	1.85261	0.603554	0.737982
CTSD	CTSD	13.862	0.00309917	0.0232974
CTSF	CTSF	6.41229	0.0931865	0.218927
CTSH	CTSH	6.47293	0.0907364	0.214132
CTSL1	CTSL	18.0014	0.000439565	0.00639151
CTSO	CTSO	4.42293	0.219269	0.393222
CTSZ	CTSZ	10.6086	0.0140422	0.063485
CX3CL1	CX3CL1	6.02268	0.110512	0.245684
CXCL1	CXCL1	13.8258	0.00315206	0.0232974
CXCL10	CXCL10	7.41773	0.0597105	0.160621
CXCL11	CXCL11	12.6743	0.00539661	0.0349804
CXCL16	CXCL16	22.1356	6.11272e-05	0.00137027
CXCL5	CXCL5	11.5701	0.00901076	0.0450477
CXCL6	CXCL6	7.39501	0.0603183	0.160733
CXCL9	CXCL9	6.82401	0.0777239	0.195399
DAB2	DAB2	1.47291	0.688536	0.792568
DAG1	DAG1	12.5279	0.00577708	0.0365655
DCN	DCN	4.21139	0.239524	0.417035
DDC	DDC	2.7516	0.43153	0.59529
DECR1	DECR1	4.18178	0.242492	0.419648
DEFA1	DEFA1	0.873719	0.831765	0.896117
DIABLO	DIABLO	6.02632	0.110337	0.245684
Dkk-1	DKK1	5.63361	0.130862	0.281616
DKK3	DKK3	15.4659	0.00145885	0.0148087
DLK-1	DLK1	16.555	0.000872424	0.0106279
DNER	DNER	11.9104	0.00769631	0.0435854
DPP4	DPP4	0.690002	0.875553	0.92675
DPP7	DPP7	9.51338	0.0231895	0.0882449
DSC2	DSC2	6.34037	0.0961752	0.22207
EFEMP1	EFEMP1	3.8697	0.275882	0.453898
EGFR	EGFR	1.78214	0.61883	0.747903
ENG	ENG	3.58149	0.310346	0.489906
ENO2	ENO2	2.07715	0.55655	0.701351
ENPP2	ENPP2	2.28359	0.515672	0.66854
ENPP7	ENPP7	15.3507	0.00154021	0.015345
EN-RAGE	S100A12	3.87827	0.274912	0.453689
ENTPD5	ENTPD5	0.705853	0.871826	0.926453
Ep-CAM	EPCAM	1.93389	0.586241	0.723976
EPHB4	EPHB4	27.5398	4.53638e-06	0.000271175
ESAM	ESAM	4.81	0.18625	0.349138
F11	F11	0.249705	0.969192	0.976452
F7	F7	3.31648	0.345355	0.53545
FABP2	FABP2	8.67889	0.0338793	0.113229
FABP4	FABP4	23.1102	3.83032e-05	0.00111373
FAM3C	FAM3C	1.79253	0.616561	0.747903
FAP	FAP	2.46085	0.482407	0.644008
FAS	FAS	42.7884	2.72916e-09	4.89429e-07
FBP1	FBP1	0.417399	0.936625	0.956175
FCER2	FCER2	9.60166	0.0222741	0.0862121
FCGR2A	FCGR2A	9.40933	0.0243158	0.0902255
FCGR3B	FCGR3B	2.25745	0.520721	0.66861
FCN2	FCN2	3.74244	0.290652	0.468177
FCRL1	FCRL1	13.769	0.00323702	0.023534
FCRL5	FCRL5	14.7476	0.00204557	0.0180413
FETUB	FETUB	7.37473	0.0608662	0.16116
FGF-19	FGF19	10.3807	0.0155927	0.0681145
FGF-21	FGF21	24.6233	1.85099e-05	0.000766025
FGF-23	FGF23	2.71328	0.437976	0.602637
FGF-5	FGF5	10.5788	0.014236	0.0638249
FKBP4	FKBP4	5.1938	0.158144	0.315116
Flt3L	FLT3LG	9.03614	0.0288143	0.101987
FS	FST	4.06023	0.255033	0.434202
FSTL3	FSTL3	12.6158	0.00554558	0.0355181
FUCA1	FUCA1	4.73619	0.192165	0.355035
FUT3/FUT5	FUT5	8.03992	0.0451939	0.138939
GAL	GAL	4.45966	0.215917	0.392444
Gal-3	LGALS3	2.9595	0.397911	0.577442
Gal-4	LGALS4	4.39748	0.221619	0.393501
Gal-9	LGALS9	13.6433	0.00343319	0.0243034
GAS6	GAS6	2.44829	0.484709	0.644756
GDF-15	GDF15	9.97223	0.0188037	0.0760631
GDF-2	GDF2	7.45589	0.0587027	0.159505
GDNF	GDNF	3.98097	0.263527	0.443054
GH	GH1	9.86005	0.019794	0.0788828
GHRL	GHRL	3.14508	0.369793	0.552635
GIF	CBLIF	4.43268	0.218374	0.392927
GLO1	GLO1	1.46899	0.689446	0.792568
GNLY	GNLY	0.583905	0.900107	0.938484
GP1BA	GP1BA	1.87086	0.599637	0.734863
GP6	GP6	0.460302	0.927522	0.951165
GRAP2	GRAP2	0.486437	0.921861	0.950604
GRN	GRN	7.23794	0.0646883	0.168943
GT	FABP6	4.80177	0.186901	0.349142
GUSB	GUSB	3.21543	0.359588	0.548572
HAOX1	HAO1	2.9686	0.396492	0.577442
HAVCR2	HAVCR2	28.3563	3.05738e-06	0.000205609
HB-EGF	HBEGF	5.46465	0.140768	0.292407
HDGF	HDGF	2.67247	0.444926	0.610638
HGF	HGF	7.92347	0.0476202	0.144744
HO-1	HMOX1	2.38231	0.496936	0.652696
hOSCAR	OSCAR	11.023	0.0116019	0.0562327
HSP 27	HSPB1	1.55126	0.67049	0.781351
HTRA2	HTRA2	0.905013	0.824218	0.892212
ICAM1	ICAM1	23.5972	3.03149e-05	0.00101678
ICAM-2	ICAM2	8.22648	0.0415558	0.131714
ICAM3	ICAM3	5.23517	0.155365	0.311889
IDUA	IDUA	21.0859	0.000101039	0.00194139
IFN-gamma	IFNG	4.72502	0.193076	0.355035
IGF2R	IGF2R	12.3729	0.00620904	0.0388426
IGFBP-1	IGFBP1	14.9591	0.00185194	0.0174798
IGFBP-2	IGFBP2	1.29004	0.731499	0.823319
IGFBP3	IGFBP3	3.58014	0.310516	0.489906
IGFBP6	IGFBP6	2.58475	0.46017	0.622537
IGFBP-7	IGFBP7	9.7455	0.0208581	0.0813164
IGFBPL1	IGFBPL1	10.7697	0.0130388	0.0609989
IgG Fc receptor II-b	FCGR2B	7.86821	0.0488154	0.145098
IGLC2	IGLC2	5.52447	0.137182	0.288989
IL10	IL10	8.57114	0.0355712	0.117407
IL-10RA	IL10RA	5.76044	0.123865	0.269796
IL-10RB	IL10RB	6.76424	0.0798043	0.197856
IL-12B	IL12B	0.621887	0.891404	0.936671
IL13	IL13	7.96037	0.0468378	0.143175
IL13RA1	IL13RA1	3.15026	0.369034	0.552635
IL-15RA	IL15RA	13.2215	0.00418121	0.0281394
IL16	IL16	0.584702	0.899925	0.938484
IL-17A	IL17A	7.39385	0.0603495	0.160733
IL-17C	IL17C	4.84858	0.183227	0.34588
IL-17D	IL17D	9.31529	0.0253798	0.0928867
IL-17RA	IL17RA	2.28262	0.515859	0.66854
IL18	IL18	15.7894	0.00125249	0.0132125
IL-18BP	IL18BP	10.3483	0.0158259	0.0681145
IL-18R1	IL18R1	6.21149	0.101762	0.232721
IL-1ra	IL1RN	7.63241	0.054252	0.151054
IL1RL2	IL1RL2	5.87494	0.117856	0.258801
IL-1RT1	IL1R1	8.4942	0.0368294	0.120086
IL-1RT2	IL1R2	2.08247	0.555466	0.701351
IL2	IL2	2.77073	0.42834	0.593936
IL-20	IL20	12.0247	0.00729898	0.041775
IL-20RA	IL20RA	2.32689	0.50739	0.660958
IL-22 RA1	IL22RA1	4.40069	0.221322	0.393501
IL-24	IL24	3.08661	0.378464	0.557845
IL-27	IL27	3.91239	0.271081	0.44922
IL2-RA	IL2RA	8.18733	0.0422947	0.133068
IL-2RB	IL2RB	4.25749	0.234969	0.411769
IL33	IL33	17.6577	0.000517439	0.007138
IL4	IL4	14.4708	0.00232959	0.0192819
IL-4RA	IL4R	19.5249	0.000212915	0.00357624
IL5	IL5	10.8023	0.0128446	0.0606174
IL6	IL6	3.58969	0.309315	0.489906
IL-6RA	IL6R	1.78577	0.618036	0.747903
IL7	IL7	6.3489	0.095816	0.22207
IL7R	IL7R	4.43305	0.218341	0.392927
IL8	CXCL8	4.82151	0.185343	0.348653
INHBC	INHBC	5.96998	0.11308	0.249332
ITGA5	ITGA5	0.921659	0.820198	0.890027
ITGAM	ITGAM	2.5761	0.461696	0.622537
ITGB1	ITGB1	0.138749	0.986813	0.98865
ITGB1BP2	ITGB1BP2	2.87576	0.411179	0.588336
ITGB2	ITGB2	11.8457	0.00793103	0.0437515
ITGB7	ITGB7	9.01785	0.0290545	0.102165
JAM-A	F11R	26.4761	7.58088e-06	0.000407852
KIM1	HAVCR1	9.99303	0.0186255	0.0759129
KIT	KIT	4.40022	0.221365	0.393501
KLK10	KLK10	6.61802	0.0851226	0.205363
KLK6	KLK6	0.599171	0.896622	0.938484
KYAT1	KYAT1	1.89932	0.593564	0.729081
LAIR1	LAIR1	14.8617	0.00193874	0.0179476
LAMA4	LAMA4	0.536242	0.91086	0.946028
LAP TGF-beta-1	TGFB1	6.06977	0.108265	0.243709
LCN2	LCN2	2.49768	0.475711	0.638236
LDL receptor	LDLR	14.0732	0.0028072	0.0216677
LEP	LEP	0.848256	0.837893	0.897981
LGMN	LGMN	4.31662	0.229242	0.405698
LIF	LIF	3.9924	0.262286	0.442458
LIF-R	LIFR	10.0554	0.0181011	0.0747638
LILRA5	LILRA5	9.1066	0.0279066	0.100092
LILRB1	LILRB1	11.5135	0.00924993	0.0456556
LILRB2	LILRB2	7.7253	0.0520436	0.147761
LILRB5	LILRB5	9.27958	0.0257956	0.0937707
LOX-1	OLR1	2.84437	0.416247	0.589695
LPL	LPL	16.5153	0.000888954	0.0106279
LRIG1	LRIG1	6.85183	0.0767736	0.193916
LRP11	LRP11	15.135	0.00170483	0.0163786
LTBP2	LTBP2	10.7408	0.0132132	0.0612817
LTBR	LTBR	31.374	7.09046e-07	7.62933e-05
LYVE1	LYVE1	9.40919	0.0243173	0.0902255
MARCO	MARCO	10.3637	0.0157143	0.0681145
MATN2	MATN2	14.7899	0.00200533	0.0179812
MB	MB	8.60465	0.0350364	0.116355
MBL2	MBL2	4.08978	0.251932	0.431653
MCFD2	MCFD2	10.7179	0.0133536	0.0614037
MCP-1	CCL2	5.71891	0.126116	0.27359
MCP-2	CCL8	3.06779	0.381291	0.560477
MCP-3	CCL7	2.02165	0.567926	0.710568
MCP-4	CCL13	9.36188	0.024847	0.0915596
MEGF9	MEGF9	1.06496	0.785539	0.865604
MEP1B	MEP1B	10.218	0.016801	0.0711729
MEPE	MEPE	6.50652	0.0894058	0.212833
MERTK	MERTK	11.0767	0.0113182	0.0553562
MESDC2	MESD	0.469237	0.925596	0.951165
MET	MET	8.25687	0.0409908	0.131268
METRNL	METRNL	3.43564	0.329205	0.512872
MFAP5	MFAP5	3.17771	0.365029	0.549578
MFGE8	MFGE8	2.80629	0.422466	0.591892
MIF	MIF	1.07267	0.783676	0.865604
MMP-1	MMP1	12.2657	0.00652625	0.0393482
MMP-10	MMP10	11.6397	0.00872507	0.0450477
MMP12	MMP12	8.08722	0.044243	0.137703
MMP-2	MMP2	5.3603	0.147237	0.298919
MMP-3	MMP3	1.57916	0.664125	0.77843
MMP7	MMP7	11.8352	0.00796961	0.0437515
MMP-9	MMP9	5.05445	0.167853	0.325453
MPO	MPO	2.26936	0.518417	0.66854
MSMB	MSMB	13.7201	0.00331194	0.0237577
MYOC	MYOC	2.40967	0.491837	0.650144
NADK	NADK	0.254591	0.968329	0.976452
NCAM1	NCAM1	7.07873	0.0694303	0.179584
NECTIN2	NECTIN2	22.1367	6.10953e-05	0.00137027
NEMO	IKBKG	0.160922	0.983637	0.988502
NID1	NID1	6.89568	0.0752981	0.192907
NID2	NID2	5.40041	0.144718	0.296039
NOMO1	NOMO1	2.39813	0.493983	0.651379
Notch 3	NOTCH3	11.6898	0.00852511	0.0447795
NOTCH1	NOTCH1	0.977045	0.806806	0.884036
NOV	CCN3	1.3112	0.726475	0.819378
NPDC1	NPDC1	3.76887	0.287528	0.465933
NPTXR	NPTXR	6.24464	0.100296	0.230595
NQO2	NQO2	2.82927	0.418704	0.589695
NRP1	NRP1	8.22307	0.0416197	0.131714
NRTN	NRTN	10.0429	0.0182046	0.0747638
NT-3	NTF3	20.1371	0.000158991	0.00275926
NT-proBNP	NPPB	3.19048	0.363179	0.548849
NUDT5	NUDT5	1.04273	0.790914	0.868391
OMD	OMD	8.08537	0.04428	0.137703
OPG	TNFRSF11B	2.93714	0.401419	0.577442
OPN	SPP1	3.17306	0.365704	0.549578
OSM	OSM	5.05038	0.168145	0.325453
OSMR	OSMR	5.07414	0.166448	0.325453
P4HB	P4HB	1.40097	0.705306	0.798389
PAG1	PAG1	0.549113	0.907976	0.944857
PAI	SERPINE1	5.41321	0.143923	0.296039
PAM	PAM	2.59676	0.458057	0.62231
PAMR1	PAMR1	4.68323	0.196517	0.359614
PAPPA	PAPPA	3.10239	0.376106	0.557425
PARK7	PARK7	2.01334	0.569643	0.711062
PARP-1	PARP1	1.39692	0.706258	0.798389
PCOLCE	PCOLCE	9.04469	0.0287026	0.101987
PCSK9	PCSK9	15.8136	0.00123825	0.0132125
PDGF subunit A	PDGFA	3.24129	0.355898	0.547066
PDGF subunit B	PDGFB	2.07666	0.556649	0.701351
PDGFRB	PDGFRB	14.5382	0.00225697	0.0189727
PD-L1	CD274	4.90712	0.178726	0.340666
PD-L2	PDCD1LG2	3.56278	0.312711	0.491925
PEAR1	PEAR1	5.37875	0.146073	0.29768
PEBP1	PEBP1	2.26415	0.519423	0.66854
PECAM-1	PECAM1	2.83727	0.417401	0.589695
PGF	PGF	10.5522	0.0144109	0.0640748
PGLYRP1	PGLYRP1	4.43742	0.217941	0.392927
PI3	PI3	1.05988	0.786766	0.865604
PIgR	PIGR	3.77716	0.286555	0.465759
PILRA	PILRA	29.6751	1.61518e-06	0.000124138
PILRB	PILRB	13.8197	0.00316117	0.0232974
PLA2G4A	PLA2G4A	2.0556	0.560948	0.703473
PLA2G7	PLA2G7	6.05976	0.108739	0.243756
PLC	HSPG2	14.1798	0.00267035	0.0211272
PLTP	PLTP	2.81242	0.42146	0.591892
PLXNB2	PLXNB2	6.20423	0.102086	0.232721
PON3	PON3	12.1773	0.00679993	0.0402018
PPIB	PPIB	4.27811	0.232957	0.409578
PPP1R2	PPP1R2	0.927479	0.818792	0.890027
PRCP	PRCP	1.99682	0.573067	0.713681
PRELP	PRELP	2.5778	0.461395	0.622537
PROC	PROC	6.80363	0.0784271	0.19625
PRSS2	PRSS2	2.94625	0.399987	0.577442
PRSS27	PRSS27	4.87507	0.181177	0.343215
PRSS8	PRSS8	8.8102	0.0319238	0.108019
PRTN3	PRTN3	4.18086	0.242585	0.419648
PSGL-1	SELPLG	45.1738	8.49812e-10	4.0207e-07
PSP-D	SFTPD	24.4459	2.01588e-05	0.000774675
PTPN6	PTPN6	0.113333	0.990191	0.990191
PTPRF	PTPRF	8.90417	0.0305925	0.104833
PTPRS	PTPRS	8.54163	0.0360487	0.118257
PTX3	PTX3	3.28897	0.349181	0.538279
QDPR	QDPR	1.54977	0.670831	0.781351
QPCT	QPCT	0.702167	0.872694	0.926453
RAGE	AGER	2.23746	0.524609	0.669794
RARRES2	RARRES2	12.2962	0.00643448	0.0393482
REG1A	REG1A	14.0641	0.00281922	0.0216677
REG3A	REG3A	2.60674	0.45631	0.621506
REG4	REG4	20.2563	0.000150197	0.00269354
RELT	RELT	13.22	0.00418429	0.0281394
REN	REN	10.1146	0.0176169	0.0734721
RETN	RETN	5.05002	0.168171	0.325453
RNASE3	RNASE3	7.79566	0.050429	0.147761
ROBO1	ROBO1	1.69506	0.638033	0.764503
ROR1	ROR1	6.87795	0.0758914	0.193505
RTN4R	RTN4R	3.52507	0.317525	0.498042
S100P	S100P	2.83335	0.418039	0.589695
SAA4	SAA4	1.98711	0.575085	0.71454
SCARF1	SCARF1	0.457233	0.928182	0.951165
SCF	KITLG	21.833	7.06644e-05	0.00146221
SCGB3A1	SCGB3A1	12.2856	0.00646625	0.0393482
SCGB3A2	SCGB3A2	10.8919	0.0123248	0.0592031
SDC4	SDC4	4.21939	0.238728	0.416998
SELE	SELE	5.59881	0.132847	0.284747
SELL	SELL	2.64338	0.449935	0.615942
SELP	SELP	2.34076	0.504757	0.659125
SEMA3F	SEMA3F	9.76126	0.0207084	0.0813164
SEMA7A	SEMA7A	0.271866	0.96523	0.976452
SERPINA12	SERPINA12	5.40239	0.144595	0.296039
SERPINA5	SERPINA5	0.968023	0.808989	0.884626
SERPINA7	SERPINA7	6.11849	0.105986	0.239581
SERPINB6	SERPINB6	1.46963	0.689298	0.792568
SERPINB8	SERPINB8	3.13117	0.37184	0.553943
SHPS-1	SIRPA	22.9268	4.18262e-05	0.00112513
SIGLEC7	SIGLEC7	8.33575	0.0395592	0.127442
SIRPB1	SIRPB1	16.3167	0.000976449	0.0109444
SIRT2	SIRT2	1.60661	0.657891	0.77843
SLAMF1	SLAMF1	12.6755	0.00539359	0.0349804
SLAMF7	SLAMF7	5.06362	0.167198	0.325453
SNAP23	SNAP23	1.13247	0.769242	0.856836
SNAP29	SNAP29	1.10959	0.77476	0.859425
SOD1	SOD1	1.47377	0.688338	0.792568
SOD2	SOD2	7.79769	0.0503832	0.147761
SORT1	SORT1	6.17579	0.103364	0.234641
SOST	SOST	2.23351	0.525378	0.669794
SPARCL1	SPARCL1	3.48501	0.322711	0.504706
SPINK1	SPINK1	15.5097	0.00142904	0.014785
SPINK5	SPINK5	8.34365	0.0394185	0.127442
SPINT1	SPINT1	5.99035	0.112081	0.248146
SPINT2	SPINT2	6.62048	0.0850304	0.205363
SPON1	SPON1	30.8283	9.23838e-07	8.28375e-05
SPON2	SPON2	5.03649	0.169144	0.326163
SRC	SRC	0.629232	0.889709	0.936671
SSC4D	SSC4D	19.1778	0.000251208	0.00386142
ST1A1	SULT1A1	5.4337	0.142658	0.295193
ST2	IL1RL1	3.19881	0.361976	0.548572
ST6GAL1	ST6GAL1	3.94571	0.267387	0.445368
STAMBP	STAMBP	1.65946	0.645984	0.77231
STIP1	STIP1	2.41728	0.490426	0.649875
STK4	STK4	0.684707	0.876795	0.92675
SUMF2	SUMF2	2.94198	0.400658	0.577442
TCN2	TCN2	1.93164	0.586716	0.723976
TF	F3	5.21913	0.156437	0.312874
TFF2	TFF2	4.07759	0.253207	0.432461
TFF3	TFF3	6.79258	0.078811	0.196298
TFPI	TFPI	21.196	9.58542e-05	0.00190998
TGF-alpha	TGFA	4.09292	0.251604	0.431653
TGFBI	TGFBI	4.94393	0.175949	0.336871
TGFBR3	TGFBR3	8.95722	0.0298651	0.104094
TGM2	TGM2	0.715809	0.869479	0.926453
THBS2	THBS2	5.07387	0.166468	0.325453
THBS4	THBS4	3.95183	0.266712	0.445368
THOP1	THOP1	2.11939	0.548001	0.695341
THPO	THPO	2.77463	0.427693	0.593936
TIE1	TIE1	3.6695	0.299435	0.479452
TIE2	TEK	0.70057	0.87307	0.926453
TIMD4	TIMD4	11.5799	0.00896981	0.0450477
TIMP1	TIMP1	1.83218	0.607958	0.740003
TIMP4	TIMP4	11.7849	0.0081575	0.0438873
TINAGL1	TINAGL1	7.36579	0.0611091	0.16116
TLT-2	TREML2	6.66835	0.0832544	0.202674
TM	THBD	11.5624	0.00904304	0.0450477
TMSB10	TMSB10	0.801455	0.849119	0.908203
TNC	TNC	32.207	4.73333e-07	6.36632e-05
TNF	TNF	6.85911	0.0765265	0.193916
TNFB	LTA	11.8527	0.00790534	0.0437515
TNF-R1	TNFRSF1A	12.83	0.00501904	0.0333364
TNF-R2	TNFRSF1B	22.5293	5.0614e-05	0.00123774
TNFRSF10A	TNFRSF10A	24.0428	2.44716e-05	0.000877713
TNFRSF10C	TNFRSF10C	16.373	0.000950819	0.0108838
TNFRSF11A	TNFRSF11A	6.35915	0.095386	0.22207
TNFRSF13B	TNFRSF13B	7.72401	0.0520735	0.147761
TNFRSF14	TNFRSF14	10.5088	0.0147012	0.0648299
TNFRSF9	TNFRSF9	0.6372	0.887866	0.936612
TNFSF13B	TNFSF13B	3.20298	0.361376	0.548572
TNFSF14	TNFSF14	5.5266	0.137056	0.288989
TNXB	TNXB	7.71844	0.0522037	0.147761
t-PA	PLAT	44.0197	1.49468e-09	4.0207e-07
TPP1	TPP1	10.2446	0.0165973	0.0708678
TR	TFRC	3.96705	0.265044	0.444217
TRAIL	TNFSF10	13.4828	0.00370076	0.0258572
TRAIL-R2	TNFRSF10B	22.8079	4.42834e-05	0.0011345
TRANCE	TNFSF11	7.70759	0.0524577	0.147761
TR-AP	ACP5	9.46248	0.0237339	0.0892925
TSHB	TSHB	1.61966	0.65494	0.77843
TSLP	TSLP	9.54317	0.0228765	0.0879111
TWEAK	TNFSF12	8.06951	0.0445968	0.137891
TXNDC5	TXNDC5	8.92261	0.0303377	0.104626
TYMP	TYMP	6.54982	0.0877184	0.209745
TYRO3	TYRO3	5.51892	0.137512	0.288989
UMOD	UMOD	3.29022	0.349006	0.538279
uPA	PLAU	4.28305	0.232478	0.409578
U-PAR	PLAUR	18.1423	0.000411093	0.00614356
USP8	USP8	0.86241	0.834488	0.896117
VASN	VASN	6.57275	0.0868373	0.208565
VCAM1	VCAM1	8.67856	0.0338844	0.113229
VCAN	VCAN	11.6777	0.00857303	0.0447795
VEGFA	VEGFA	3.78306	0.285863	0.465759
VEGFD	VEGFD	7.54198	0.0564895	0.154271
VSIG2	VSIG2	7.86925	0.0487926	0.145098
VSIG4	VSIG4	20.7655	0.000117766	0.00218476
vWF	VWF	5.47348	0.140234	0.292407
WFIKKN2	WFIKKN2	10.856	0.0125304	0.0596581
XCL1	XCL1	3.99181	0.262349	0.442458
XG	XG	0.439027	0.932067	0.953331

## Sheet: eTable 2. Cubic spline, RNDTR
Assay	Gene	Chisq	P value	Q value
4E-BP1	EIF4EBP1	1.74635	0.626679	0.916591
ACAN	ACAN	2.59628	0.458143	0.908277
ACE2	ACE2	1.9283	0.58742	0.916591
ACP6	ACP6	2.4074	0.492258	0.916038
ADA	ADA	4.31096	0.229785	0.829558
ADAM-TS13	ADAMTS13	1.7674	0.622055	0.916591
ADGRE2	ADGRE2	0.389619	0.942379	0.978468
ADGRG2	ADGRG2	1.26081	0.73846	0.926008
ADM	ADM	5.27776	0.152552	0.820527
AGRP	AGRP	12.0009	0.00738021	0.747697
AHCY	AHCY	0.126818	0.988436	0.993978
ALCAM	ALCAM	8.74309	0.032909	0.747697
ALDH1A1	ALDH1A1	2.26139	0.519957	0.916586
AMBP	AMBP	10.0016	0.0185529	0.747697
ANG	ANG	2.5386	0.468356	0.916038
ANGPT1	ANGPT1	6.33831	0.0962618	0.772137
ANGPT2	ANGPT2	3.24045	0.356018	0.882662
ANGPTL1	ANGPTL1	3.07913	0.379585	0.905476
ANGPTL3	ANGPTL3	5.03405	0.169321	0.820527
ANGPTL4	ANGPTL4	8.961	0.029814	0.747697
ANGPTL7	ANGPTL7	3.3687	0.338195	0.875805
ANXA11	ANXA11	0.88863	0.828171	0.956129
ANXA4	ANXA4	0.0870448	0.993345	0.995195
AOC3	AOC3	0.713483	0.870028	0.959252
APEX1	APEX1	0.253838	0.968463	0.993978
APLP1	APLP1	1.15747	0.763221	0.926008
AP-N	ANPEP	1.27128	0.735963	0.926008
APOM	APOM	2.67562	0.444386	0.908277
APP	APP	4.49172	0.21303	0.829558
ARG1	ARG1	0.610641	0.893992	0.961936
ARSA	ARSA	1.30878	0.727049	0.926008
ARTN	ARTN	0.74866	0.861703	0.959252
AXIN1	AXIN1	0.374868	0.945384	0.978468
AXL	AXL	5.66372	0.129168	0.772137
AZU1	AZU1	1.13394	0.768888	0.926008
B4GALT1	B4GALT1	9.04371	0.0287153	0.747697
B4GAT1	B4GAT1	4.34826	0.226231	0.829558
BAG6	BAG6	1.46512	0.690343	0.9216
BCAM	BCAM	5.76271	0.123743	0.772137
Beta-NGF	NGF	4.27943	0.232829	0.829558
BLM hydrolase	BLMH	5.71627	0.12626	0.772137
BLVRB	BLVRB	2.78191	0.426487	0.908277
BMP-6	BMP6	0.854882	0.8363	0.959252
BNP	NPPB	6.45434	0.0914807	0.772137
BOC	BOC	5.49163	0.13914	0.796353
BST1	BST1	0.671848	0.879805	0.959252
C1QTNF1	C1QTNF1	1.44408	0.695236	0.923548
C2	C2	0.85476	0.836329	0.959252
CA1	CA1	3.89708	0.272794	0.866085
CA13	CA13	0.896518	0.826268	0.956129
CA2	CA2	2.0494	0.562218	0.916586
CA3	CA3	3.31046	0.346189	0.876021
CA4	CA4	1.83196	0.608005	0.916591
CA5A	CA5A	2.39123	0.495269	0.916038
CA6	CA6	3.11709	0.373923	0.898082
CANT1	CANT1	4.32713	0.228238	0.829558
CASP-3	CASP3	1.93962	0.585032	0.916591
CASP-8	CASP8	2.1844	0.535027	0.916586
CCDC80	CCDC80	6.62249	0.084955	0.772137
CCL11	CCL11	1.58565	0.662648	0.916591
CCL14	CCL14	1.83529	0.607286	0.916591
CCL15	CCL15	4.22574	0.238097	0.829558
CCL16	CCL16	3.43764	0.328941	0.871775
CCL17	CCL17	1.38676	0.70864	0.926008
CCL18	CCL18	0.909392	0.823161	0.956129
CCL19	CCL19	2.00452	0.571469	0.916591
CCL20	CCL20	0.699037	0.873431	0.959252
CCL21	CCL21	4.41255	0.220225	0.829558
CCL23	CCL23	2.59612	0.45817	0.908277
CCL24	CCL24	2.64363	0.449892	0.908277
CCL25	CCL25	2.7823	0.426422	0.908277
CCL28	CCL28	1.64319	0.649636	0.916591
CCL3	CCL3	2.90552	0.406423	0.905597
CCL3	CCL3	2.90552	0.406423	0.905597
CCL4	CCL4	3.12181	0.373223	0.898082
CCL5	CCL5	4.25749	0.234969	0.829558
CD109	CD109	2.4975	0.475743	0.916038
CD163	CD163	2.97462	0.395554	0.905597
CD164	CD164	1.14451	0.766342	0.926008
CD177	CD177	0.224851	0.973481	0.993978
CD1C	CD1C	4.02662	0.258604	0.853551
CD209	CD209	7.64299	0.0539961	0.772137
CD244	CD244	2.60489	0.456634	0.908277
CD2AP	CD2AP	1.63685	0.651063	0.916591
CD300LG	CD300LG	1.92206	0.588739	0.916591
CD4	CD4	3.39392	0.334783	0.875805
CD40	CD40	0.39279	0.941728	0.978468
CD40-L	CD40LG	4.86664	0.181827	0.820527
CD46	CD46	4.39825	0.221548	0.829558
CD5	CD5	2.74794	0.432141	0.908277
CD58	CD58	3.7334	0.291728	0.867052
CD59	CD59	0.475667	0.924204	0.971136
CD6	CD6	2.43966	0.486294	0.916038
CD69	CD69	1.50303	0.681571	0.916591
CD74	CD74	3.43982	0.328651	0.871775
CD79B	CD79B	2.17249	0.537388	0.916586
CD84	CD84	2.51439	0.472697	0.916038
CD8A	CD8A	11.3128	0.0101492	0.747697
CD93	CD93	6.88289	0.0757257	0.772137
CD97	ADGRE5	1.12476	0.7711	0.926008
CD99L2	CD99L2	5.20814	0.157176	0.820527
CDCP1	CDCP1	7.56696	0.0558628	0.772137
CDH1	CDH1	3.54671	0.314755	0.871775
CDH2	CDH2	1.14282	0.766749	0.926008
CDH5	CDH5	3.75297	0.289404	0.867052
CDHR5	CDHR5	3.9635	0.265432	0.863367
CDON	CDON	6.86157	0.0764434	0.772137
CEACAM8	CEACAM8	0.208117	0.976268	0.993978
CES1	CES1	1.52903	0.675586	0.916591
CFHR5	CFHR5	0.387013	0.942912	0.978468
CGA	CGA	0.187784	0.979537	0.993978
CHI3L1	CHI3L1	1.15265	0.764381	0.926008
CHIT1	CHIT1	3.75896	0.288695	0.867052
CHL1	CHL1	5.05581	0.167756	0.820527
CHRDL2	CHRDL2	0.302741	0.959512	0.987032
CLEC11A	CLEC11A	1.7979	0.615391	0.916591
CLEC14A	CLEC14A	5.13095	0.162456	0.820527
CLEC5A	CLEC5A	2.20864	0.530249	0.916586
CLMP	CLMP	4.21256	0.239407	0.829558
CLSTN2	CLSTN2	4.66894	0.197707	0.820527
CLUL1	CLUL1	2.21602	0.528799	0.916586
CNDP1	CNDP1	2.15706	0.540456	0.916586
CNTN1	CNTN1	3.89818	0.272671	0.866085
CNTN4	CNTN4	2.27737	0.51687	0.916586
COCH	COCH	1.52521	0.676464	0.916591
COL18A1	COL18A1	1.81935	0.610734	0.916591
COL1A1	COL1A1	1.56734	0.666818	0.916591
COLEC12	COLEC12	3.39809	0.334221	0.875805
COMP	COMP	6.95105	0.0734746	0.772137
COMT	COMT	1.35236	0.716738	0.926008
CPA1	CPA1	5.81872	0.120771	0.772137
CPB1	CPB1	8.12008	0.0435941	0.772137
CR2	CR2	10.595	0.0141299	0.747697
CRELD2	CRELD2	9.03675	0.0288062	0.747697
CRHBP	CRHBP	4.4438	0.217359	0.829558
CRIM1	CRIM1	3.34977	0.340775	0.875805
CRKL	CRKL	1.41969	0.700926	0.926008
CRTAC1	CRTAC1	2.17706	0.536481	0.916586
CSF-1	CSF1	7.45276	0.0587848	0.772137
CST3	CST3	1.06806	0.78479	0.935252
CST5	CST5	2.07787	0.556403	0.916586
CST6	CST6	1.96611	0.57947	0.916591
CSTB	CSTB	4.90705	0.178731	0.820527
CTRC	CTRC	2.76498	0.429297	0.908277
CTSD	CTSD	1.63985	0.650389	0.916591
CTSF	CTSF	1.9858	0.575359	0.916591
CTSH	CTSH	2.4205	0.489829	0.916038
CTSL1	CTSL	5.99305	0.111949	0.772137
CTSO	CTSO	2.91705	0.404593	0.905597
CTSZ	CTSZ	3.66104	0.300469	0.867052
CX3CL1	CX3CL1	1.12515	0.771007	0.926008
CXCL1	CXCL1	0.53955	0.91012	0.965313
CXCL1	CXCL1	0.53955	0.91012	0.965313
CXCL10	CXCL10	2.58145	0.460752	0.908277
CXCL11	CXCL11	0.0499695	0.997073	0.997073
CXCL16	CXCL16	2.34222	0.50448	0.916038
CXCL5	CXCL5	1.50259	0.681673	0.916591
CXCL6	CXCL6	1.97279	0.578074	0.916591
CXCL9	CXCL9	6.35984	0.095357	0.772137
DAB2	DAB2	0.828859	0.842553	0.959252
DAG1	DAG1	8.63429	0.0345699	0.747697
DCN	DCN	1.38279	0.709574	0.926008
DDC	DDC	0.915831	0.821606	0.956129
DECR1	DECR1	0.370795	0.946207	0.978468
DEFA1	DEFA1	0.562771	0.9049	0.965313
DIABLO	DIABLO	1.95413	0.581982	0.916591
Dkk-1	DKK1	4.68461	0.196403	0.820527
DKK3	DKK3	2.07861	0.556252	0.916586
DLK-1	DLK1	5.89928	0.116615	0.772137
DNER	DNER	3.82342	0.281174	0.867052
DPP4	DPP4	2.87864	0.410717	0.905597
DPP7	DPP7	0.138339	0.986869	0.993978
DSC2	DSC2	3.88234	0.274453	0.866085
EFEMP1	EFEMP1	3.2605	0.353179	0.882662
EGFR	EGFR	1.94772	0.583329	0.916591
ENG	ENG	6.93419	0.0740251	0.772137
ENO2	ENO2	3.30587	0.346826	0.876021
ENPP2	ENPP2	0.737519	0.864346	0.959252
ENPP7	ENPP7	3.46794	0.324944	0.871775
EN-RAGE	S100A12	2.70582	0.439239	0.908277
ENTPD5	ENTPD5	1.77237	0.620965	0.916591
Ep-CAM	EPCAM	3.00039	0.391565	0.905597
EPHB4	EPHB4	6.19543	0.10248	0.772137
ESAM	ESAM	4.76061	0.190189	0.820527
F11	F11	0.971337	0.808187	0.952142
F7	F7	2.1958	0.532777	0.916586
FABP2	FABP2	1.34406	0.718697	0.926008
FABP4	FABP4	3.47985	0.323385	0.871775
FAM3C	FAM3C	5.76504	0.123618	0.772137
FAP	FAP	1.52666	0.67613	0.916591
FAS	FAS	7.50484	0.0574343	0.772137
FBP1	FBP1	2.0824	0.555482	0.916586
FCER2	FCER2	6.87872	0.0758654	0.772137
FCGR2A	FCGR2A	0.678492	0.878251	0.959252
FCGR3B	FCGR3B	2.44351	0.485586	0.916038
FCN2	FCN2	0.668071	0.880687	0.959252
FCRL1	FCRL1	0.639564	0.887318	0.960518
FCRL5	FCRL5	0.699576	0.873304	0.959252
FETUB	FETUB	1.13408	0.768854	0.926008
FGF-19	FGF19	0.962445	0.810338	0.952142
FGF-21	FGF21	0.707369	0.871469	0.959252
FGF-21	FGF21	0.707369	0.871469	0.959252
FGF-23	FGF23	5.42509	0.143188	0.805634
FGF-23	FGF23	5.42509	0.143188	0.805634
FGF-5	FGF5	4.35093	0.225978	0.829558
FKBP4	FKBP4	1.71722	0.633112	0.916591
Flt3L	FLT3LG	3.07392	0.380367	0.905476
FS	FST	4.07352	0.253634	0.844906
FSTL3	FSTL3	5.01513	0.170692	0.820527
FUCA1	FUCA1	2.87938	0.410599	0.905597
FUT3/FUT5	FUT5	6.72525	0.0811901	0.772137
GAL	GAL	5.15709	0.160649	0.820527
Gal-3	LGALS3	1.9131	0.590639	0.916591
Gal-4	LGALS4	0.580959	0.900777	0.965313
Gal-9	LGALS9	7.53951	0.0565519	0.772137
GAS6	GAS6	1.48867	0.684888	0.916591
GDF-15	GDF15	6.58816	0.0862499	0.772137
GDF-2	GDF2	4.18941	0.241724	0.829558
GDNF	GDNF	2.05953	0.560143	0.916586
GH	GH1	0.659941	0.882583	0.959252
GHRL	GHRL	1.23664	0.74423	0.926008
GIF	CBLIF	5.84422	0.11944	0.772137
GLO1	GLO1	1.49361	0.683747	0.916591
GNLY	GNLY	0.678773	0.878185	0.959252
GP1BA	GP1BA	1.59365	0.660831	0.916591
GP6	GP6	1.33542	0.720741	0.926008
GRAP2	GRAP2	1.22628	0.746708	0.926008
GRN	GRN	0.666376	0.881083	0.959252
GT	FABP6	5.4159	0.143756	0.805634
GUSB	GUSB	1.21566	0.749251	0.926008
HAOX1	HAO1	5.66398	0.129153	0.772137
HAVCR2	HAVCR2	4.3782	0.223416	0.829558
HB-EGF	HBEGF	1.87562	0.598619	0.916591
HDGF	HDGF	0.909811	0.82306	0.956129
HGF	HGF	2.62701	0.452774	0.908277
HO-1	HMOX1	7.91126	0.0478818	0.772137
hOSCAR	OSCAR	7.35154	0.0614983	0.772137
HSP 27	HSPB1	4.91402	0.178202	0.820527
HTRA2	HTRA2	2.06606	0.55881	0.916586
ICAM1	ICAM1	0.446889	0.930395	0.975736
ICAM-2	ICAM2	7.14833	0.0673173	0.772137
ICAM3	ICAM3	2.66579	0.446072	0.908277
IDUA	IDUA	0.685945	0.876505	0.959252
IFN-gamma	IFNG	6.26801	0.0992746	0.772137
IGF2R	IGF2R	0.359411	0.948493	0.978468
IGFBP-1	IGFBP1	2.69665	0.440797	0.908277
IGFBP-2	IGFBP2	12.1852	0.00677484	0.747697
IGFBP3	IGFBP3	5.95259	0.11394	0.772137
IGFBP6	IGFBP6	1.13454	0.768743	0.926008
IGFBP-7	IGFBP7	3.70169	0.29553	0.867052
IGFBPL1	IGFBPL1	1.80705	0.613403	0.916591
IgG Fc receptor II-b	FCGR2B	7.94227	0.0472199	0.772137
IGLC2	IGLC2	0.174686	0.981569	0.993978
IL10	IL10	2.15824	0.540221	0.916586
IL-10RA	IL10RA	8.71038	0.0334	0.747697
IL-10RB	IL10RB	2.97046	0.396202	0.905597
IL-12B	IL12B	5.50593	0.138284	0.796353
IL13	IL13	2.76698	0.428965	0.908277
IL13RA1	IL13RA1	1.80618	0.613591	0.916591
IL-15RA	IL15RA	4.7017	0.194989	0.820527
IL16	IL16	5.99712	0.11175	0.772137
IL-17A	IL17A	2.96599	0.396899	0.905597
IL-17C	IL17C	0.704355	0.872179	0.959252
IL-17D	IL17D	0.800329	0.849388	0.959252
IL-17RA	IL17RA	3.13332	0.371523	0.898082
IL18	IL18	2.47108	0.48054	0.916038
IL18	IL18	2.47108	0.48054	0.916038
IL-18BP	IL18BP	5.87873	0.117662	0.772137
IL-18R1	IL18R1	2.9187	0.404331	0.905597
IL-1ra	IL1RN	2.59242	0.458819	0.908277
IL1RL2	IL1RL2	3.60162	0.307819	0.867052
IL-1RT1	IL1R1	4.43834	0.217857	0.829558
IL-1RT2	IL1R2	5.69288	0.127547	0.772137
IL2	IL2	0.767906	0.857127	0.959252
IL-20	IL20	2.33582	0.505694	0.916038
IL-20RA	IL20RA	0.140891	0.986515	0.993978
IL-22 RA1	IL22RA1	2.84575	0.416024	0.908277
IL-24	IL24	4.18036	0.242636	0.829558
IL-27	IL27	2.2576	0.520692	0.916586
IL2-RA	IL2RA	9.38141	0.024627	0.747697
IL-2RB	IL2RB	0.790903	0.851642	0.959252
IL33	IL33	5.81105	0.121174	0.772137
IL4	IL4	5.35907	0.147315	0.808728
IL-4RA	IL4R	7.13477	0.067724	0.772137
IL5	IL5	8.59462	0.0351957	0.747697
IL6	IL6	3.7861	0.285507	0.867052
IL6	IL6	3.7861	0.285507	0.867052
IL-6RA	IL6R	3.38349	0.336191	0.875805
IL7	IL7	1.72975	0.630341	0.916591
IL7R	IL7R	4.93927	0.176299	0.820527
IL8	CXCL8	1.28468	0.732773	0.926008
INHBC	INHBC	0.485266	0.922116	0.971136
ITGA5	ITGA5	1.69849	0.637269	0.916591
ITGAM	ITGAM	1.93636	0.585721	0.916591
ITGB1	ITGB1	1.34823	0.717715	0.926008
ITGB1BP2	ITGB1BP2	2.10504	0.550895	0.916586
ITGB2	ITGB2	1.27391	0.735337	0.926008
ITGB7	ITGB7	0.643639	0.886374	0.960518
JAM-A	F11R	4.69318	0.195693	0.820527
KIM1	HAVCR1	3.48749	0.322388	0.871775
KIT	KIT	9.42348	0.0241595	0.747697
KLK10	KLK10	4.8793	0.180851	0.820527
KLK6	KLK6	5.0307	0.169563	0.820527
KYAT1	KYAT1	1.4104	0.703098	0.926008
LAIR1	LAIR1	6.20166	0.102201	0.772137
LAMA4	LAMA4	1.65424	0.647155	0.916591
LAP TGF-beta-1	TGFB1	2.70638	0.439144	0.908277
LCN2	LCN2	1.31323	0.725993	0.926008
LDL receptor	LDLR	4.24899	0.235802	0.829558
LEP	LEP	0.533442	0.911485	0.965313
LGMN	LGMN	5.0999	0.164626	0.820527
LIF	LIF	1.25078	0.740852	0.926008
LIF-R	LIFR	4.66222	0.198269	0.820527
LILRA5	LILRA5	3.87502	0.27528	0.866085
LILRB1	LILRB1	8.60391	0.0350482	0.747697
LILRB2	LILRB2	4.76396	0.18992	0.820527
LILRB5	LILRB5	1.11467	0.773533	0.926861
LOX-1	OLR1	0.740023	0.863752	0.959252
LPL	LPL	3.64574	0.302346	0.867052
LRIG1	LRIG1	1.84217	0.605802	0.916591
LRP11	LRP11	1.29375	0.730619	0.926008
LTBP2	LTBP2	2.13963	0.543937	0.916586
LTBR	LTBR	9.23748	0.0262945	0.747697
LYVE1	LYVE1	1.17632	0.758689	0.926008
MARCO	MARCO	3.21088	0.360241	0.884976
MATN2	MATN2	2.62919	0.452396	0.908277
MB	MB	4.94529	0.175847	0.820527
MBL2	MBL2	2.40047	0.493547	0.916038
MCFD2	MCFD2	4.56118	0.206897	0.829558
MCP-1	CCL2	4.86982	0.181582	0.820527
MCP-1	CCL2	4.86982	0.181582	0.820527
MCP-2	CCL8	2.40383	0.492923	0.916038
MCP-3	CCL7	1.05711	0.787436	0.935252
MCP-4	CCL13	1.91413	0.590419	0.916591
MEGF9	MEGF9	1.49346	0.683781	0.916591
MEP1B	MEP1B	2.34417	0.504111	0.916038
MEPE	MEPE	6.07574	0.107983	0.772137
MERTK	MERTK	4.17057	0.243625	0.829558
MESDC2	MESD	1.33116	0.721747	0.926008
MET	MET	2.93409	0.401899	0.905597
METRNL	METRNL	3.33003	0.343485	0.875805
MFAP5	MFAP5	0.554361	0.906796	0.965313
MFGE8	MFGE8	6.45133	0.0916017	0.772137
MIF	MIF	1.54958	0.670876	0.916591
MMP-1	MMP1	5.62153	0.131548	0.777721
MMP-10	MMP10	5.37634	0.146225	0.808728
MMP12	MMP12	7.02436	0.0711255	0.772137
MMP-2	MMP2	3.72751	0.292431	0.867052
MMP-3	MMP3	2.14676	0.542512	0.916586
MMP7	MMP7	4.82663	0.184941	0.820527
MMP-9	MMP9	0.355022	0.949369	0.978468
MPO	MPO	1.35421	0.716303	0.926008
MSMB	MSMB	2.14052	0.543759	0.916586
MYOC	MYOC	2.99413	0.39253	0.905597
NADK	NADK	2.65233	0.448389	0.908277
NCAM1	NCAM1	2.84449	0.416229	0.908277
NECTIN2	NECTIN2	2.28029	0.516306	0.916586
NEMO	IKBKG	0.850184	0.83743	0.959252
NID1	NID1	0.784995	0.853053	0.959252
NID2	NID2	3.05268	0.383574	0.905597
NOMO1	NOMO1	2.58065	0.460891	0.908277
Notch 3	NOTCH3	3.22239	0.358591	0.884964
NOTCH1	NOTCH1	3.44044	0.32857	0.871775
NOV	CCN3	5.01416	0.170763	0.820527
NPDC1	NPDC1	4.79631	0.187335	0.820527
NPTXR	NPTXR	0.91363	0.822137	0.956129
NQO2	NQO2	0.725478	0.867195	0.959252
NRP1	NRP1	3.4904	0.322009	0.871775
NRTN	NRTN	1.34983	0.717336	0.926008
NT-3	NTF3	1.56195	0.668047	0.916591
NT-proBNP	NPPB	9.96188	0.018893	0.747697
NUDT5	NUDT5	1.26012	0.738623	0.926008
OMD	OMD	2.3846	0.496507	0.916038
OPG	TNFRSF11B	2.35954	0.50121	0.916038
OPG	TNFRSF11B	2.35954	0.50121	0.916038
OPN	SPP1	2.93466	0.401809	0.905597
OSM	OSM	0.892775	0.827171	0.956129
OSMR	OSMR	0.516241	0.915309	0.967458
P4HB	P4HB	3.63493	0.30368	0.867052
PAG1	PAG1	1.71134	0.634417	0.916591
PAI	SERPINE1	1.79642	0.615714	0.916591
PAM	PAM	2.37876	0.497601	0.916038
PAMR1	PAMR1	1.39761	0.706096	0.926008
PAPPA	PAPPA	11.0955	0.0112205	0.747697
PARK7	PARK7	1.59215	0.661172	0.916591
PARP-1	PARP1	0.0993529	0.991915	0.995195
PCOLCE	PCOLCE	5.25751	0.153883	0.820527
PCSK9	PCSK9	0.701877	0.872762	0.959252
PDGF subunit A	PDGFA	4.47942	0.214133	0.829558
PDGF subunit B	PDGFB	7.43052	0.0593708	0.772137
PDGFRB	PDGFRB	3.66102	0.300471	0.867052
PD-L1	CD274	6.17645	0.103334	0.772137
PD-L2	PDCD1LG2	1.67223	0.643125	0.916591
PEAR1	PEAR1	1.05689	0.787489	0.935252
PEBP1	PEBP1	2.18965	0.53399	0.916586
PECAM-1	PECAM1	2.83164	0.418318	0.908277
PGF	PGF	3.29119	0.34887	0.877067
PGLYRP1	PGLYRP1	0.746873	0.862128	0.959252
PI3	PI3	7.51588	0.0571519	0.772137
PIgR	PIGR	3.33981	0.342141	0.875805
PILRA	PILRA	6.5352	0.0882848	0.772137
PILRB	PILRB	3.69647	0.29616	0.867052
PLA2G4A	PLA2G4A	7.25553	0.0641841	0.772137
PLA2G7	PLA2G7	1.83088	0.608239	0.916591
PLC	HSPG2	1.73043	0.63019	0.916591
PLTP	PLTP	3.15231	0.368732	0.897638
PLXNB2	PLXNB2	2.34557	0.503848	0.916038
PON3	PON3	0.136818	0.98708	0.993978
PPIB	PPIB	0.804085	0.84849	0.959252
PPP1R2	PPP1R2	1.89574	0.594326	0.916591
PRCP	PRCP	2.11928	0.548023	0.916586
PRELP	PRELP	2.51891	0.471884	0.916038
PROC	PROC	1.02698	0.794725	0.939696
PRSS2	PRSS2	7.58369	0.0554466	0.772137
PRSS27	PRSS27	0.575569	0.902002	0.965313
PRSS8	PRSS8	0.22826	0.972903	0.993978
PRTN3	PRTN3	1.55145	0.670447	0.916591
PSGL-1	SELPLG	0.184611	0.980034	0.993978
PSP-D	SFTPD	5.98804	0.112194	0.772137
PTPN6	PTPN6	2.26978	0.518336	0.916586
PTPRF	PTPRF	6.12824	0.105535	0.772137
PTPRS	PTPRS	0.691765	0.875139	0.959252
PTX3	PTX3	4.50672	0.211691	0.829558
QDPR	QDPR	1.93936	0.585088	0.916591
QPCT	QPCT	2.79166	0.424875	0.908277
RAGE	AGER	1.94971	0.582911	0.916591
RARRES2	RARRES2	1.14449	0.766347	0.926008
REG1A	REG1A	2.08569	0.554814	0.916586
REG3A	REG3A	2.40767	0.492208	0.916038
REG4	REG4	2.09924	0.552067	0.916586
RELT	RELT	3.35557	0.339982	0.875805
REN	REN	3.0361	0.386093	0.905597
RETN	RETN	3.56388	0.312571	0.871775
RNASE3	RNASE3	0.180692	0.980644	0.993978
ROBO1	ROBO1	3.94531	0.267431	0.863367
ROR1	ROR1	4.10214	0.250644	0.844906
RTN4R	RTN4R	2.50582	0.474241	0.916038
S100P	S100P	4.55467	0.207465	0.829558
SAA4	SAA4	2.40867	0.492022	0.916038
SCARF1	SCARF1	2.28946	0.514543	0.916586
SCF	KITLG	8.5364	0.0361341	0.747697
SCF	KITLG	8.5364	0.0361341	0.747697
SCGB3A1	SCGB3A1	1.74452	0.627082	0.916591
SCGB3A2	SCGB3A2	10.1561	0.0172849	0.747697
SDC4	SDC4	4.0661	0.254414	0.844906
SELE	SELE	1.74729	0.626471	0.916591
SELL	SELL	1.80428	0.614004	0.916591
SELP	SELP	1.64477	0.649282	0.916591
SEMA3F	SEMA3F	1.25033	0.740959	0.926008
SEMA7A	SEMA7A	4.29372	0.231444	0.829558
SERPINA12	SERPINA12	1.19398	0.75445	0.926008
SERPINA5	SERPINA5	3.62583	0.304806	0.867052
SERPINA7	SERPINA7	1.65878	0.646136	0.916591
SERPINB6	SERPINB6	0.48345	0.922512	0.971136
SERPINB8	SERPINB8	2.05687	0.560688	0.916586
SHPS-1	SIRPA	3.67575	0.298673	0.867052
SIGLEC7	SIGLEC7	1.76609	0.622343	0.916591
SIRPB1	SIRPB1	5.79256	0.12215	0.772137
SIRT2	SIRT2	1.04158	0.791192	0.93758
SLAMF1	SLAMF1	5.77061	0.12332	0.772137
SLAMF7	SLAMF7	5.95638	0.113752	0.772137
SNAP23	SNAP23	0.615163	0.892952	0.961936
SNAP29	SNAP29	2.89758	0.407688	0.905597
SOD1	SOD1	1.36777	0.713106	0.926008
SOD2	SOD2	2.5508	0.466181	0.915347
SORT1	SORT1	1.50842	0.680328	0.916591
SOST	SOST	7.62988	0.0543135	0.772137
SPARCL1	SPARCL1	4.47522	0.214511	0.829558
SPINK1	SPINK1	10.0458	0.0181808	0.747697
SPINK5	SPINK5	2.70137	0.439994	0.908277
SPINT1	SPINT1	1.65932	0.646015	0.916591
SPINT2	SPINT2	0.835919	0.840858	0.959252
SPON1	SPON1	3.52089	0.318063	0.871775
SPON2	SPON2	4.81512	0.185847	0.820527
SRC	SRC	2.16003	0.539864	0.916586
SSC4D	SSC4D	3.94018	0.267997	0.863367
ST1A1	SULT1A1	1.53171	0.674971	0.916591
ST2	IL1RL1	4.25261	0.235448	0.829558
ST6GAL1	ST6GAL1	1.17381	0.759292	0.926008
STAMBP	STAMBP	0.961529	0.81056	0.952142
STIP1	STIP1	3.62425	0.305001	0.867052
STK4	STK4	0.415576	0.937006	0.978468
SUMF2	SUMF2	1.16716	0.760892	0.926008
TCN2	TCN2	4.78823	0.187977	0.820527
TF	F3	1.35472	0.716182	0.926008
TFF2	TFF2	2.04973	0.562149	0.916586
TFF3	TFF3	10.8093	0.0128032	0.747697
TFPI	TFPI	3.53024	0.316861	0.871775
TGF-alpha	TGFA	0.552837	0.907139	0.965313
TGFBI	TGFBI	3.16103	0.367457	0.897638
TGFBR3	TGFBR3	1.55914	0.66869	0.916591
TGM2	TGM2	1.05703	0.787456	0.935252
THBS2	THBS2	2.23028	0.526008	0.916586
THBS4	THBS4	4.70121	0.19503	0.820527
THOP1	THOP1	4.9467	0.175742	0.820527
THPO	THPO	9.36676	0.0247919	0.747697
TIE1	TIE1	7.95043	0.0470473	0.772137
TIE2	TEK	0.913344	0.822206	0.956129
TIMD4	TIMD4	1.15623	0.76352	0.926008
TIMP1	TIMP1	4.33098	0.227871	0.829558
TIMP4	TIMP4	7.25887	0.0640888	0.772137
TINAGL1	TINAGL1	4.60207	0.203365	0.829558
TLT-2	TREML2	6.09651	0.107008	0.772137
TM	THBD	3.00273	0.391205	0.905597
TMSB10	TMSB10	1.61759	0.655407	0.916591
TNC	TNC	2.29389	0.513692	0.916586
TNF	TNF	5.56299	0.134919	0.788983
TNFB	LTA	5.80862	0.121302	0.772137
TNF-R1	TNFRSF1A	6.60976	0.085433	0.772137
TNF-R2	TNFRSF1B	10.4128	0.0153642	0.747697
TNFRSF10A	TNFRSF10A	14.496	0.00230217	0.747697
TNFRSF10C	TNFRSF10C	1.573	0.665527	0.916591
TNFRSF11A	TNFRSF11A	4.07428	0.253554	0.844906
TNFRSF13B	TNFRSF13B	11.2572	0.0104134	0.747697
TNFRSF14	TNFRSF14	7.08672	0.0691843	0.772137
TNFRSF9	TNFRSF9	3.67396	0.298891	0.867052
TNFSF13B	TNFSF13B	1.60148	0.659055	0.916591
TNFSF14	TNFSF14	2.0354	0.565093	0.916591
TNXB	TNXB	5.06453	0.167132	0.820527
t-PA	PLAT	1.45471	0.692762	0.922539
TPP1	TPP1	2.68257	0.443197	0.908277
TR	TFRC	2.79382	0.424519	0.908277
TRAIL	TNFSF10	3.25028	0.354623	0.882662
TRAIL-R2	TNFRSF10B	5.96761	0.113197	0.772137
TRANCE	TNFSF11	2.72014	0.436815	0.908277
TR-AP	ACP5	0.619444	0.891967	0.961936
TSHB	TSHB	3.99356	0.26216	0.860014
TSLP	TSLP	1.96841	0.578989	0.916591
TWEAK	TNFSF12	6.80316	0.0784436	0.772137
TXNDC5	TXNDC5	3.66989	0.299387	0.867052
TYMP	TYMP	3.60181	0.307795	0.867052
TYRO3	TYRO3	1.69577	0.637874	0.916591
UMOD	UMOD	0.539477	0.910137	0.965313
uPA	PLAU	0.367172	0.946937	0.978468
uPA	PLAU	0.367172	0.946937	0.978468
U-PAR	PLAUR	1.23908	0.743647	0.926008
USP8	USP8	2.77717	0.427271	0.908277
VASN	VASN	3.74687	0.290127	0.867052
VCAM1	VCAM1	2.96195	0.39753	0.905597
VCAN	VCAN	2.92378	0.403527	0.905597
VEGFA	VEGFA	1.75015	0.625843	0.916591
VEGFD	VEGFD	1.6258	0.653555	0.916591
VSIG2	VSIG2	2.41408	0.49102	0.916038
VSIG4	VSIG4	7.12416	0.0680438	0.772137
vWF	VWF	1.67421	0.642683	0.916591
WFIKKN2	WFIKKN2	3.47028	0.324637	0.871775
XCL1	XCL1	5.92375	0.11538	0.772137
XG	XG	4.17617	0.243058	0.829558

## Sheet: eTable 3. Piecewise, ROP
Assay	Gene	Term	Estimate	Std. Error	95% Confidence Interval	CI Lower Bound	CI Upper Bound	P value	Q value
4E-BP1	EIF4EBP1	PNA days 0-4 interaction	0.0626688	0.0643744	0.126174	-0.063505	0.188843	0.330654	0.579478
4E-BP1	EIF4EBP1	PNA days 16-28 interaction	-0.00305578	0.0154174	0.0302182	-0.033274	0.0271624	0.842946	0.972575
4E-BP1	EIF4EBP1	PNA days 5-15 interaction	-0.00791206	0.0205988	0.0403736	-0.0482857	0.0324616	0.701023	0.843268
ACAN	ACAN	PNA days 16-28 interaction	0.00509001	0.00418458	0.00820177	-0.00311176	0.0132918	0.224273	0.561315
ACAN	ACAN	PNA days 5-15 interaction	-0.00075551	0.00559053	0.0109574	-0.0117129	0.0102019	0.892541	0.952752
ACAN	ACAN	PNA days 0-4 interaction	-0.00319986	0.0174654	0.0342321	-0.037432	0.0310323	0.854688	0.910539
ACE2	ACE2	PNA days 16-28 interaction	0.0160222	0.00926439	0.0181582	-0.002136	0.0341804	0.0842004	0.366129
ACE2	ACE2	PNA days 5-15 interaction	-0.00351796	0.0123763	0.0242575	-0.0277754	0.0207395	0.776308	0.881126
ACE2	ACE2	PNA days 0-4 interaction	-0.00508947	0.038645	0.0757443	-0.0808338	0.0706548	0.895264	0.936345
ACP6	ACP6	PNA days 5-15 interaction	0.00385341	0.00870347	0.0170588	-0.0132054	0.0209122	0.658096	0.818131
ACP6	ACP6	PNA days 16-28 interaction	-0.00321731	0.00651516	0.0127697	-0.015987	0.00955241	0.6216	0.855296
ACP6	ACP6	PNA days 0-4 interaction	-0.0107503	0.0271728	0.0532587	-0.064009	0.0425084	0.692509	0.823868
ADA	ADA	PNA days 0-4 interaction	-0.000611028	0.0585901	0.114837	-0.115448	0.114225	0.991682	0.995383
ADA	ADA	PNA days 16-28 interaction	-0.00244233	0.014025	0.027489	-0.0299313	0.0250467	0.861807	0.972575
ADA	ADA	PNA days 5-15 interaction	-0.02339	0.0187403	0.0367311	-0.0601211	0.013341	0.212421	0.428951
ADAM-TS13	ADAMTS13	PNA days 0-4 interaction	0.00585854	0.0104856	0.0205519	-0.0146933	0.0264104	0.576541	0.778392
ADAM-TS13	ADAMTS13	PNA days 16-28 interaction	0.00148895	0.00251181	0.00492314	-0.00343419	0.00641208	0.553529	0.815887
ADAM-TS13	ADAMTS13	PNA days 5-15 interaction	-0.00558148	0.00335583	0.00657742	-0.0121589	0.000995942	0.0967375	0.27007
ADGRE2	ADGRE2	PNA days 0-4 interaction	0.0694684	0.0305905	0.0599574	0.00951091	0.129426	0.0234722	0.149834
ADGRE2	ADGRE2	PNA days 5-15 interaction	0.00180857	0.00979347	0.0191952	-0.0173866	0.0210038	0.853543	0.928542
ADGRE2	ADGRE2	PNA days 16-28 interaction	-0.00343445	0.00733072	0.0143682	-0.0178027	0.0109338	0.63958	0.866735
ADGRG2	ADGRG2	PNA days 5-15 interaction	0.00290266	0.00754382	0.0147859	-0.0118832	0.0176885	0.700527	0.843268
ADGRG2	ADGRG2	PNA days 16-28 interaction	-0.0103478	0.00564638	0.0110669	-0.0214147	0.000719154	0.0672994	0.344829
ADGRG2	ADGRG2	PNA days 0-4 interaction	-0.026878	0.0235736	0.0462042	-0.0730822	0.0193262	0.254622	0.519929
ADM	ADM	PNA days 0-4 interaction	0.0717144	0.0659028	0.129169	-0.057455	0.200884	0.276914	0.531627
ADM	ADM	PNA days 16-28 interaction	0.0146994	0.0158017	0.0309713	-0.0162719	0.0456707	0.352589	0.692309
ADM	ADM	PNA days 5-15 interaction	-0.017813	0.0211091	0.0413739	-0.0591869	0.0235608	0.399059	0.601744
AGRP	AGRP	PNA days 5-15 interaction	0.000721527	0.0120275	0.0235738	-0.0228523	0.0242953	0.952182	0.976128
AGRP	AGRP	PNA days 16-28 interaction	-0.00517292	0.0090033	0.0176465	-0.0228194	0.0124735	0.565787	0.820985
AGRP	AGRP	PNA days 0-4 interaction	-0.0251371	0.0375555	0.0736088	-0.0987459	0.0484718	0.503521	0.722424
AHCY	AHCY	PNA days 0-4 interaction	0.101192	0.0577725	0.113234	-0.012042	0.214426	0.0803073	0.284246
AHCY	AHCY	PNA days 16-28 interaction	0.00475163	0.013835	0.0271165	-0.0223649	0.0318681	0.731366	0.93462
AHCY	AHCY	PNA days 5-15 interaction	-0.0296187	0.0184848	0.0362302	-0.0658489	0.00661152	0.109553	0.286114
ALCAM	ALCAM	PNA days 0-4 interaction	0.0175986	0.0176258	0.0345465	-0.0169479	0.0521451	0.318417	0.572906
ALCAM	ALCAM	PNA days 5-15 interaction	0.0127474	0.00563939	0.0110532	0.0016942	0.0238006	0.0241136	0.119635
ALCAM	ALCAM	PNA days 16-28 interaction	-0.00387939	0.00422078	0.00827273	-0.0121521	0.00439335	0.358364	0.696121
ALDH1A1	ALDH1A1	PNA days 0-4 interaction	0.0327826	0.0489901	0.0960206	-0.063238	0.128803	0.503618	0.722424
ALDH1A1	ALDH1A1	PNA days 5-15 interaction	0.0095489	0.0156728	0.0307187	-0.0211698	0.0402676	0.542553	0.724301
ALDH1A1	ALDH1A1	PNA days 16-28 interaction	-0.0120377	0.0117299	0.0229907	-0.0350283	0.010953	0.305148	0.646336
AMBP	AMBP	PNA days 0-4 interaction	0.0102767	0.017575	0.0344469	-0.0241702	0.0447237	0.558924	0.765262
AMBP	AMBP	PNA days 16-28 interaction	0.00243782	0.00421142	0.00825438	-0.00581656	0.0106922	0.56288	0.820985
AMBP	AMBP	PNA days 5-15 interaction	-0.00643739	0.00562628	0.0110275	-0.0174649	0.00459013	0.252969	0.464495
ANG	ANG	PNA days 0-4 interaction	0.0520478	0.0338498	0.0663456	-0.0142979	0.118393	0.124622	0.355714
ANG	ANG	PNA days 16-28 interaction	0.00274973	0.00810931	0.0158942	-0.0131445	0.018644	0.734654	0.93462
ANG	ANG	PNA days 5-15 interaction	-0.00960911	0.0108341	0.0212348	-0.0308439	0.0116257	0.375435	0.583768
ANGPT1	ANGPT1	PNA days 0-4 interaction	0.120192	0.0736704	0.144394	-0.0242017	0.264586	0.103256	0.324863
ANGPT1	ANGPT1	PNA days 16-28 interaction	0.0258373	0.0176323	0.0345594	-0.00872204	0.0603967	0.143292	0.465482
ANGPT1	ANGPT1	PNA days 5-15 interaction	-0.0560367	0.0235613	0.0461802	-0.102217	-0.00985647	0.0176678	0.106418
ANGPT2	ANGPT2	PNA days 0-4 interaction	0.0552299	0.029239	0.0573085	-0.0020786	0.112538	0.0593368	0.245563
ANGPT2	ANGPT2	PNA days 5-15 interaction	0.0105531	0.0093577	0.0183411	-0.007788	0.0288942	0.259831	0.47067
ANGPT2	ANGPT2	PNA days 16-28 interaction	-0.00765341	0.00700416	0.0137281	-0.0213816	0.00607474	0.274919	0.620563
ANGPTL1	ANGPTL1	PNA days 0-4 interaction	0.0283255	0.0279566	0.054795	-0.0264695	0.0831204	0.311333	0.565869
ANGPTL1	ANGPTL1	PNA days 5-15 interaction	0.0252819	0.00894468	0.0175316	0.00775031	0.0428135	0.00484608	0.0548137
ANGPTL1	ANGPTL1	PNA days 16-28 interaction	-0.0190498	0.0066946	0.0131214	-0.0321713	-0.00592842	0.00456813	0.106854
ANGPTL3	ANGPTL3	PNA days 16-28 interaction	0.014095	0.00813978	0.015954	-0.00185901	0.0300489	0.0837965	0.366129
ANGPTL3	ANGPTL3	PNA days 5-15 interaction	0.00608021	0.0108759	0.0213167	-0.0152365	0.027397	0.576309	0.752825
ANGPTL3	ANGPTL3	PNA days 0-4 interaction	-0.0940281	0.0339964	0.0666329	-0.160661	-0.0273952	0.00583321	0.087174
ANGPTL4	ANGPTL4	PNA days 0-4 interaction	0.0413596	0.043915	0.0860734	-0.0447138	0.127433	0.346629	0.589323
ANGPTL4	ANGPTL4	PNA days 5-15 interaction	-0.00127524	0.014051	0.0275399	-0.0288151	0.0262647	0.927712	0.966497
ANGPTL4	ANGPTL4	PNA days 16-28 interaction	-0.00306627	0.0105165	0.0206122	-0.0236785	0.017546	0.770706	0.949465
ANGPTL7	ANGPTL7	PNA days 0-4 interaction	0.0117551	0.0287925	0.0564334	-0.0446782	0.0681885	0.683207	0.820192
ANGPTL7	ANGPTL7	PNA days 5-15 interaction	0.0107834	0.00921544	0.0180623	-0.00727889	0.0288456	0.242362	0.456659
ANGPTL7	ANGPTL7	PNA days 16-28 interaction	-0.0119357	0.00689776	0.0135196	-0.0254553	0.00158394	0.0840267	0.366129
ANXA11	ANXA11	PNA days 0-4 interaction	0.0489294	0.0703346	0.137856	-0.0889265	0.186785	0.486878	0.709747
ANXA11	ANXA11	PNA days 16-28 interaction	0.0315	0.0168319	0.0329905	-0.0014905	0.0644905	0.0617127	0.341838
ANXA11	ANXA11	PNA days 5-15 interaction	-0.0493377	0.0224924	0.0440852	-0.0934229	-0.00525258	0.0286084	0.126158
ANXA4	ANXA4	PNA days 0-4 interaction	0.0142311	0.0401095	0.0786146	-0.0643835	0.0928456	0.722845	0.832743
ANXA4	ANXA4	PNA days 16-28 interaction	0.00501143	0.00959511	0.0188064	-0.013795	0.0238179	0.601638	0.84512
ANXA4	ANXA4	PNA days 5-15 interaction	-0.0211982	0.0128234	0.0251338	-0.0463319	0.00393564	0.0987734	0.271123
AOC3	AOC3	PNA days 0-4 interaction	0.0157306	0.017595	0.0344862	-0.0187557	0.0502168	0.371632	0.611431
AOC3	AOC3	PNA days 16-28 interaction	-0.00896068	0.00421872	0.00826869	-0.0172294	-0.000691988	0.034041	0.272895
AOC3	AOC3	PNA days 5-15 interaction	-0.0128096	0.0056357	0.011046	-0.0238555	-0.0017636	0.0233526	0.117418
APEX1	APEX1	PNA days 0-4 interaction	0.156014	0.100457	0.196895	-0.0408814	0.352909	0.12088	0.355373
APEX1	APEX1	PNA days 16-28 interaction	0.0166587	0.0240421	0.0471225	-0.0304638	0.0637812	0.48861	0.772446
APEX1	APEX1	PNA days 5-15 interaction	-0.0401241	0.0321269	0.0629686	-0.103093	0.0228445	0.212121	0.428951
APLP1	APLP1	PNA days 5-15 interaction	-0.00162806	0.0215281	0.0421952	-0.0438232	0.0405671	0.93974	0.97227
APLP1	APLP1	PNA days 16-28 interaction	-0.0129317	0.0161135	0.0315825	-0.0445142	0.0186507	0.422525	0.737512
APLP1	APLP1	PNA days 0-4 interaction	-0.11333	0.0672693	0.131848	-0.245178	0.0185181	0.0925114	0.299826
AP-N	ANPEP	PNA days 0-4 interaction	0.0322296	0.0208255	0.0408181	-0.00858846	0.0730477	0.1222	0.355714
AP-N	ANPEP	PNA days 5-15 interaction	0.00778954	0.006668	0.0130693	-0.00527973	0.0208588	0.243149	0.456659
AP-N	ANPEP	PNA days 16-28 interaction	0.00465673	0.00499128	0.00978291	-0.00512619	0.0144396	0.351176	0.69206
APOM	APOM	PNA days 16-28 interaction	0.0117147	0.00647651	0.012694	-0.000979297	0.0244086	0.0709323	0.354861
APOM	APOM	PNA days 5-15 interaction	-0.0223623	0.00865276	0.0169594	-0.0393217	-0.00540287	0.0099656	0.078015
APOM	APOM	PNA days 0-4 interaction	-0.0484563	0.0270365	0.0529915	-0.101448	0.00453523	0.0735467	0.272883
APP	APP	PNA days 0-4 interaction	0.0837316	0.0558114	0.10939	-0.0256587	0.193122	0.13402	0.369756
APP	APP	PNA days 16-28 interaction	0.030334	0.0133651	0.0261955	0.00413847	0.0565295	0.0235449	0.212261
APP	APP	PNA days 5-15 interaction	-0.040266	0.017857	0.0349998	-0.0752658	-0.00526614	0.0244606	0.119635
ARG1	ARG1	PNA days 0-4 interaction	0.0807469	0.0984907	0.193042	-0.112295	0.273789	0.412588	0.650945
ARG1	ARG1	PNA days 16-28 interaction	-0.00573586	0.0235528	0.0461634	-0.0518993	0.0404276	0.807665	0.965608
ARG1	ARG1	PNA days 5-15 interaction	-0.0466061	0.0314813	0.0617033	-0.108309	0.0150972	0.139209	0.343553
ARSA	ARSA	PNA days 0-4 interaction	0.0644402	0.028205	0.0552817	0.00915848	0.119722	0.0226481	0.149834
ARSA	ARSA	PNA days 16-28 interaction	0.00454951	0.0067613	0.0132522	-0.00870265	0.0178017	0.501263	0.781325
ARSA	ARSA	PNA days 5-15 interaction	-0.0303302	0.00903243	0.0177036	-0.0480338	-0.0126267	0.000830544	0.0244691
ARTN	ARTN	PNA days 0-4 interaction	0.060116	0.0212691	0.0416874	0.0184286	0.101803	0.004847	0.0814902
ARTN	ARTN	PNA days 16-28 interaction	-0.00569994	0.00509331	0.00998289	-0.0156828	0.00428295	0.263494	0.606065
ARTN	ARTN	PNA days 5-15 interaction	-0.0120214	0.00680516	0.0133381	-0.0253595	0.00131674	0.0777635	0.236366
AXIN1	AXIN1	PNA days 0-4 interaction	0.0118803	0.0680742	0.133425	-0.121545	0.145306	0.86151	0.914186
AXIN1	AXIN1	PNA days 16-28 interaction	0.00734355	0.0163037	0.0319552	-0.0246116	0.0392987	0.652551	0.873915
AXIN1	AXIN1	PNA days 5-15 interaction	-0.0180951	0.0217828	0.0426943	-0.0607894	0.0245992	0.406436	0.605713
AXL	AXL	PNA days 5-15 interaction	0.0145394	0.00614199	0.0120383	0.00250106	0.0265777	0.0182069	0.107641
AXL	AXL	PNA days 0-4 interaction	-0.00785125	0.0191914	0.0376152	-0.0454664	0.0297639	0.682596	0.820192
AXL	AXL	PNA days 16-28 interaction	-0.00872252	0.00459722	0.00901055	-0.0177331	0.000288032	0.0582126	0.330546
AZU1	AZU1	PNA days 0-4 interaction	0.149355	0.0932278	0.182727	-0.0333713	0.332082	0.109614	0.335071
AZU1	AZU1	PNA days 16-28 interaction	0.0516825	0.0223194	0.0437459	0.0079366	0.0954285	0.020878	0.209403
AZU1	AZU1	PNA days 5-15 interaction	-0.0828129	0.0298224	0.058452	-0.141265	-0.0243609	0.00564038	0.0567595
B4GALT1	B4GALT1	PNA days 5-15 interaction	0.013726	0.00838187	0.0164285	-0.00270247	0.0301545	0.101986	0.273755
B4GALT1	B4GALT1	PNA days 0-4 interaction	0.00508488	0.0261771	0.0513071	-0.0462222	0.056392	0.846041	0.907669
B4GALT1	B4GALT1	PNA days 16-28 interaction	-0.00182987	0.00627422	0.0122975	-0.0141274	0.0104676	0.770647	0.949465
B4GAT1	B4GAT1	PNA days 0-4 interaction	0.0174811	0.0202581	0.0397058	-0.0222247	0.0571869	0.388488	0.628942
B4GAT1	B4GAT1	PNA days 16-28 interaction	0.000176337	0.00485054	0.00950705	-0.00933072	0.00968339	0.971011	0.994485
B4GAT1	B4GAT1	PNA days 5-15 interaction	-0.00606788	0.00648096	0.0127027	-0.0187706	0.00663481	0.349473	0.567819
BAG6	BAG6	PNA days 0-4 interaction	0.116424	0.0565933	0.110923	0.00550137	0.227347	0.0400482	0.197669
BAG6	BAG6	PNA days 16-28 interaction	-0.00918919	0.013543	0.0265443	-0.0357335	0.0173551	0.497672	0.778335
BAG6	BAG6	PNA days 5-15 interaction	-0.0200627	0.0180977	0.0354714	-0.0555341	0.0154086	0.268001	0.483841
BCAM	BCAM	PNA days 0-4 interaction	0.0282876	0.0226385	0.0443714	-0.0160838	0.072659	0.211906	0.467235
BCAM	BCAM	PNA days 5-15 interaction	0.00888519	0.00724246	0.0141952	-0.00531002	0.0230804	0.220319	0.440638
BCAM	BCAM	PNA days 16-28 interaction	-0.006638	0.00542045	0.0106241	-0.0172621	0.00398608	0.221145	0.561315
Beta-NGF	NGF	PNA days 0-4 interaction	0.00829217	0.00642872	0.0126003	-0.00430812	0.0208925	0.197543	0.453302
Beta-NGF	NGF	PNA days 16-28 interaction	0.00190458	0.00153919	0.00301682	-0.00111224	0.0049214	0.216374	0.561315
Beta-NGF	NGF	PNA days 5-15 interaction	-0.00447133	0.00205659	0.00403092	-0.00850224	-0.000440411	0.0300413	0.130341
BLM hydrolase	BLMH	PNA days 5-15 interaction	0.00954323	0.0115685	0.0226742	-0.013131	0.0322175	0.409697	0.608887
BLM hydrolase	BLMH	PNA days 16-28 interaction	-0.000927019	0.0086569	0.0169675	-0.0178946	0.0160405	0.914753	0.981409
BLM hydrolase	BLMH	PNA days 0-4 interaction	-0.00596948	0.0361772	0.0709073	-0.0768768	0.0649378	0.868988	0.917167
BLVRB	BLVRB	PNA days 0-4 interaction	0.0904623	0.0852146	0.167021	-0.0765584	0.257483	0.288801	0.54327
BLVRB	BLVRB	PNA days 16-28 interaction	-0.000867481	0.0203839	0.0399524	-0.0408199	0.0390849	0.966067	0.994485
BLVRB	BLVRB	PNA days 5-15 interaction	-0.0358858	0.0272426	0.0533956	-0.0892814	0.0175098	0.18819	0.403964
BMP-6	BMP6	PNA days 0-4 interaction	0.0383819	0.0424658	0.0832331	-0.0448512	0.121615	0.366413	0.604694
BMP-6	BMP6	PNA days 5-15 interaction	0.00763591	0.0135881	0.0266327	-0.0189968	0.0342686	0.574336	0.752825
BMP-6	BMP6	PNA days 16-28 interaction	-0.00951711	0.0101702	0.0199336	-0.0294507	0.0104165	0.349721	0.69206
BNP	NPPB	PNA days 5-15 interaction	0.0381762	0.0422105	0.0827326	-0.0445564	0.120909	0.366097	0.579711
BNP	NPPB	PNA days 0-4 interaction	0.00331275	0.131883	0.258491	-0.255179	0.261804	0.979968	0.986897
BNP	NPPB	PNA days 16-28 interaction	-0.0295242	0.0315945	0.0619252	-0.0914494	0.0324011	0.350398	0.69206
BOC	BOC	PNA days 0-4 interaction	0.0583384	0.025969	0.0508992	0.00743923	0.109238	0.0249968	0.153067
BOC	BOC	PNA days 16-28 interaction	0.0108507	0.00621518	0.0121818	-0.00133105	0.0230325	0.0812907	0.366129
BOC	BOC	PNA days 5-15 interaction	-0.0197959	0.00830516	0.0162781	-0.036074	-0.00351781	0.0174198	0.106418
BST1	BST1	PNA days 0-4 interaction	0.0100186	0.0179663	0.035214	-0.0251954	0.0452326	0.577283	0.778392
BST1	BST1	PNA days 5-15 interaction	0.00219923	0.0057494	0.0112688	-0.0090696	0.0134681	0.702201	0.843268
BST1	BST1	PNA days 16-28 interaction	-0.0038914	0.00430329	0.00843446	-0.0123259	0.00454305	0.36617	0.697326
C1QTNF1	C1QTNF1	PNA days 0-4 interaction	0.0212276	0.0287402	0.0563309	-0.0351033	0.0775585	0.460404	0.682739
C1QTNF1	C1QTNF1	PNA days 16-28 interaction	-0.000520658	0.00687852	0.0134819	-0.0140026	0.0129612	0.939685	0.983562
C1QTNF1	C1QTNF1	PNA days 5-15 interaction	-0.00769786	0.00919153	0.0180154	-0.0257133	0.0103175	0.402608	0.601744
C2	C2	PNA days 0-4 interaction	0.0304801	0.0242236	0.0474783	-0.0169982	0.0779585	0.208732	0.466936
C2	C2	PNA days 5-15 interaction	0.00211164	0.00775375	0.0151974	-0.0130857	0.017309	0.785446	0.887752
C2	C2	PNA days 16-28 interaction	-0.00206785	0.00580377	0.0113754	-0.0134432	0.00930754	0.721732	0.93462
CA1	CA1	PNA days 0-4 interaction	0.252939	0.142374	0.279053	-0.0261138	0.531991	0.0760935	0.272922
CA1	CA1	PNA days 16-28 interaction	-0.0291944	0.0341015	0.066839	-0.0960334	0.0376445	0.392246	0.708763
CA1	CA1	PNA days 5-15 interaction	-0.0388048	0.0455612	0.0892999	-0.128105	0.0504951	0.394681	0.601526
CA13	CA13	PNA days 0-4 interaction	0.0340803	0.0692137	0.135659	-0.101579	0.169739	0.622604	0.79123
CA13	CA13	PNA days 16-28 interaction	0.0166739	0.0165768	0.0324905	-0.0158166	0.0491644	0.314846	0.653097
CA13	CA13	PNA days 5-15 interaction	-0.0408278	0.0221477	0.0434094	-0.0842373	0.0025816	0.0657055	0.212949
CA2	CA2	PNA days 0-4 interaction	0.166769	0.117981	0.231243	-0.064474	0.398012	0.15796	0.409754
CA2	CA2	PNA days 16-28 interaction	-0.00542788	0.0282302	0.0553312	-0.0607591	0.0499033	0.847586	0.972575
CA2	CA2	PNA days 5-15 interaction	-0.0365074	0.0377255	0.073942	-0.110449	0.0374346	0.333532	0.552123
CA3	CA3	PNA days 0-4 interaction	0.0240024	0.0564572	0.110656	-0.0866537	0.134658	0.670867	0.816576
CA3	CA3	PNA days 5-15 interaction	0.0145459	0.0180551	0.035388	-0.0208422	0.0499339	0.420734	0.62015
CA3	CA3	PNA days 16-28 interaction	-0.00940273	0.0135115	0.0264824	-0.0358852	0.0170797	0.486723	0.772446
CA4	CA4	PNA days 16-28 interaction	0.00392788	0.00536598	0.0105173	-0.00658943	0.0144452	0.46442	0.759447
CA4	CA4	PNA days 0-4 interaction	0.00234585	0.0224274	0.0439577	-0.0416118	0.0463036	0.916726	0.948459
CA4	CA4	PNA days 5-15 interaction	-0.00112125	0.00717099	0.0140551	-0.0151764	0.0129339	0.875796	0.941959
CA5A	CA5A	PNA days 16-28 interaction	0.0253269	0.0210423	0.0412428	-0.0159159	0.0665697	0.229161	0.561315
CA5A	CA5A	PNA days 5-15 interaction	0.0166559	0.0281127	0.0551009	-0.038445	0.0717568	0.553736	0.731966
CA5A	CA5A	PNA days 0-4 interaction	0.0057	0.0878379	0.172162	-0.166462	0.177862	0.948279	0.962593
CA6	CA6	PNA days 0-4 interaction	0.0432958	0.0284537	0.0557692	-0.0124734	0.0990651	0.128585	0.360306
CA6	CA6	PNA days 16-28 interaction	0.00345216	0.00682078	0.0133687	-0.00991656	0.0168209	0.612939	0.85306
CA6	CA6	PNA days 5-15 interaction	-0.040546	0.0091119	0.0178593	-0.0584053	-0.0226867	1.00919e-05	0.00451292
CANT1	CANT1	PNA days 0-4 interaction	0.0333554	0.0197443	0.0386989	-0.00534351	0.0720543	0.0916185	0.299826
CANT1	CANT1	PNA days 16-28 interaction	0.00124637	0.00472914	0.00926912	-0.00802275	0.0105155	0.792207	0.959524
CANT1	CANT1	PNA days 5-15 interaction	-0.00265133	0.00631836	0.012384	-0.0150353	0.00973266	0.674896	0.826224
CASP-3	CASP3	PNA days 0-4 interaction	0.0457215	0.072619	0.142333	-0.0966118	0.188055	0.529164	0.736878
CASP-3	CASP3	PNA days 16-28 interaction	0.00833369	0.0173811	0.034067	-0.0257333	0.0424007	0.63176	0.861296
CASP-3	CASP3	PNA days 5-15 interaction	-0.0267237	0.0232255	0.045522	-0.0722456	0.0187983	0.250294	0.464495
CASP-8	CASP8	PNA days 0-4 interaction	0.0770834	0.0670844	0.131485	-0.0544019	0.208569	0.250946	0.517276
CASP-8	CASP8	PNA days 16-28 interaction	0.0107006	0.0160659	0.0314892	-0.0207886	0.0421898	0.505612	0.781325
CASP-8	CASP8	PNA days 5-15 interaction	-0.0252715	0.0214653	0.042072	-0.0673435	0.0168006	0.239487	0.456659
CCDC80	CCDC80	PNA days 0-4 interaction	0.0601501	0.0399986	0.0783972	-0.018247	0.138547	0.133106	0.369129
CCDC80	CCDC80	PNA days 5-15 interaction	0.00886719	0.0128038	0.0250955	-0.0162283	0.0339627	0.488838	0.681334
CCDC80	CCDC80	PNA days 16-28 interaction	0.00842464	0.00958389	0.0187844	-0.0103598	0.0272091	0.379695	0.704007
CCL11	CCL11	PNA days 16-28 interaction	0.0201265	0.0101598	0.0199131	0.00021341	0.0400397	0.0479972	0.318796
CCL11	CCL11	PNA days 0-4 interaction	0.00972673	0.0424205	0.0831442	-0.0734175	0.0928709	0.818711	0.888037
CCL11	CCL11	PNA days 5-15 interaction	-0.0333915	0.0135741	0.0266052	-0.0599967	-0.00678621	0.0141466	0.097485
CCL14	CCL14	PNA days 0-4 interaction	0.0296901	0.0250147	0.0490288	-0.0193386	0.0787189	0.235686	0.494987
CCL14	CCL14	PNA days 16-28 interaction	0.00631888	0.00599103	0.0117424	-0.00542353	0.0180613	0.291931	0.634974
CCL14	CCL14	PNA days 5-15 interaction	-0.00675011	0.00800441	0.0156886	-0.0224387	0.00893853	0.399362	0.601744
CCL15	CCL15	PNA days 16-28 interaction	0.0105629	0.00680876	0.0133452	-0.00278222	0.0239081	0.121294	0.432161
CCL15	CCL15	PNA days 5-15 interaction	0.00762225	0.00909569	0.0178276	-0.0102053	0.0254498	0.402333	0.601744
CCL15	CCL15	PNA days 0-4 interaction	-0.00687765	0.0283981	0.0556603	-0.0625379	0.0487826	0.808711	0.880742
CCL16	CCL16	PNA days 5-15 interaction	0.00351476	0.0135301	0.0265191	-0.0230043	0.0300338	0.795121	0.894927
CCL16	CCL16	PNA days 16-28 interaction	-0.00827974	0.0101284	0.0198517	-0.0281314	0.011572	0.413955	0.725432
CCL16	CCL16	PNA days 0-4 interaction	-0.0476412	0.0422337	0.0827781	-0.130419	0.0351369	0.25972	0.519929
CCL17	CCL17	PNA days 0-4 interaction	0.0607813	0.0818161	0.160359	-0.0995782	0.221141	0.457805	0.682739
CCL17	CCL17	PNA days 16-28 interaction	0.0545159	0.0196047	0.0384252	0.0160907	0.0929412	0.00557666	0.113725
CCL17	CCL17	PNA days 5-15 interaction	-0.104156	0.0261912	0.0513347	-0.155491	-0.0528216	7.75203e-05	0.00695098
CCL18	CCL18	PNA days 5-15 interaction	0.0235413	0.010149	0.019892	0.00364935	0.0434333	0.0206682	0.112423
CCL18	CCL18	PNA days 0-4 interaction	0.0182629	0.0316923	0.0621169	-0.043854	0.0803798	0.564639	0.769052
CCL18	CCL18	PNA days 16-28 interaction	-0.00425618	0.00759708	0.0148903	-0.0191465	0.0106341	0.575506	0.827867
CCL19	CCL19	PNA days 16-28 interaction	0.0332122	0.0121165	0.0237484	0.00946377	0.0569606	0.00628693	0.116633
CCL19	CCL19	PNA days 0-4 interaction	-0.00437045	0.0505863	0.0991492	-0.10352	0.0947787	0.931178	0.957808
CCL19	CCL19	PNA days 5-15 interaction	-0.0368197	0.0161882	0.0317289	-0.0685486	-0.00509076	0.0232523	0.117418
CCL20	CCL20	PNA days 0-4 interaction	0.147008	0.0806961	0.158164	-0.0111568	0.305172	0.068942	0.266874
CCL20	CCL20	PNA days 16-28 interaction	0.0328582	0.0193316	0.0378899	-0.00503171	0.070748	0.0896485	0.372687
CCL20	CCL20	PNA days 5-15 interaction	-0.0322031	0.0258272	0.0506213	-0.0828244	0.0184181	0.212881	0.428951
CCL21	CCL21	PNA days 0-4 interaction	0.0493323	0.0289477	0.0567375	-0.00740524	0.10607	0.0888135	0.298635
CCL21	CCL21	PNA days 16-28 interaction	0.00522385	0.00693511	0.0135928	-0.00836897	0.0188167	0.451567	0.751695
CCL21	CCL21	PNA days 5-15 interaction	-0.0111439	0.00926531	0.01816	-0.0293039	0.00701608	0.229496	0.449718
CCL23	CCL23	PNA days 0-4 interaction	0.0547504	0.0400147	0.0784288	-0.0236784	0.133179	0.171696	0.421792
CCL23	CCL23	PNA days 5-15 interaction	0.0121669	0.0128093	0.0251062	-0.0129393	0.0372731	0.342532	0.561836
CCL23	CCL23	PNA days 16-28 interaction	-0.00431271	0.00958801	0.0187925	-0.0231052	0.0144798	0.653	0.873915
CCL24	CCL24	PNA days 5-15 interaction	0.00653163	0.0130826	0.025642	-0.0191104	0.0321736	0.617764	0.785714
CCL24	CCL24	PNA days 16-28 interaction	-0.00769922	0.00979342	0.0191951	-0.0268943	0.0114959	0.432056	0.741148
CCL24	CCL24	PNA days 0-4 interaction	-0.0114139	0.0408379	0.0800422	-0.0914562	0.0686283	0.779955	0.868257
CCL25	CCL25	PNA days 0-4 interaction	0.0218961	0.0275546	0.0540071	-0.032111	0.0759032	0.427109	0.661338
CCL25	CCL25	PNA days 16-28 interaction	0.0218445	0.00660683	0.0129494	0.00889514	0.0347939	0.000996718	0.0468121
CCL25	CCL25	PNA days 5-15 interaction	-0.0290739	0.0088259	0.0172988	-0.0463726	-0.0117751	0.00104029	0.0244691
CCL28	CCL28	PNA days 0-4 interaction	0.0694443	0.0310407	0.0608397	0.0086046	0.130284	0.025606	0.153067
CCL28	CCL28	PNA days 16-28 interaction	-0.0101168	0.00743591	0.0145744	-0.0246912	0.00445757	0.174122	0.500951
CCL28	CCL28	PNA days 5-15 interaction	-0.027792	0.0099345	0.0194716	-0.0472636	-0.00832034	0.00529902	0.0567244
CCL3	CCL3	PNA days 0-4 interaction	0.146116	0.0620626	0.121643	0.0244734	0.267759	0.0188471	0.146953
CCL3	CCL3	PNA days 16-28 interaction	0.0178703	0.0148711	0.0291473	-0.011277	0.0470175	0.229915	0.561315
CCL3	CCL3	PNA days 5-15 interaction	-0.0586036	0.0198673	0.0389398	-0.0975434	-0.0196637	0.00329201	0.0472887
CCL4	CCL4	PNA days 0-4 interaction	0.133283	0.0622217	0.121955	0.0113288	0.255238	0.0325479	0.180523
CCL4	CCL4	PNA days 16-28 interaction	0.0190934	0.0148982	0.0292004	-0.010107	0.0482938	0.200425	0.536461
CCL4	CCL4	PNA days 5-15 interaction	-0.0533601	0.0199059	0.0390156	-0.0923757	-0.0143445	0.00752868	0.0642925
CCL5	CCL5	PNA days 0-4 interaction	0.0552308	0.0748195	0.146646	-0.0914155	0.201877	0.460659	0.682739
CCL5	CCL5	PNA days 16-28 interaction	0.0299442	0.0179135	0.0351105	-0.00516631	0.0650546	0.0950663	0.384554
CCL5	CCL5	PNA days 5-15 interaction	-0.029491	0.0239351	0.0469128	-0.0764039	0.0174218	0.218331	0.438292
CD109	CD109	PNA days 0-4 interaction	0.0280502	0.0219051	0.042934	-0.0148837	0.0709842	0.200811	0.45585
CD109	CD109	PNA days 5-15 interaction	-0.000155181	0.0070161	0.0137515	-0.0139067	0.0135964	0.982361	0.991576
CD109	CD109	PNA days 16-28 interaction	-0.00320124	0.00525204	0.010294	-0.0134952	0.00709275	0.542388	0.808324
CD163	CD163	PNA days 5-15 interaction	0.0115066	0.0111467	0.0218475	-0.0103409	0.0333541	0.302311	0.517972
CD163	CD163	PNA days 0-4 interaction	-0.00385162	0.0348266	0.0682601	-0.0721117	0.0644084	0.911971	0.948403
CD163	CD163	PNA days 16-28 interaction	-0.00538	0.00834329	0.0163528	-0.0217328	0.0109728	0.519259	0.784723
CD164	CD164	PNA days 0-4 interaction	0.0523061	0.0324642	0.0636298	-0.0113237	0.115936	0.107602	0.330951
CD164	CD164	PNA days 16-28 interaction	0.0065099	0.00776914	0.0152275	-0.00871762	0.0217374	0.402369	0.716804
CD164	CD164	PNA days 5-15 interaction	-0.0219973	0.0103819	0.0203485	-0.0423457	-0.00164881	0.0344663	0.13942
CD177	CD177	PNA days 0-4 interaction	0.124151	0.0539905	0.105821	0.0183293	0.229972	0.0217935	0.149834
CD177	CD177	PNA days 16-28 interaction	0.0010304	0.0129518	0.0253855	-0.0243551	0.0264159	0.936614	0.983562
CD177	CD177	PNA days 5-15 interaction	-0.00578143	0.0173015	0.0339109	-0.0396924	0.0281295	0.738368	0.860562
CD1C	CD1C	PNA days 0-4 interaction	0.00236862	0.0220915	0.0432993	-0.0409307	0.0456679	0.914648	0.948403
CD1C	CD1C	PNA days 16-28 interaction	-0.00651274	0.00529533	0.0103788	-0.0168916	0.00386611	0.219172	0.561315
CD1C	CD1C	PNA days 5-15 interaction	-0.0123152	0.00707409	0.0138652	-0.0261805	0.00154998	0.0821686	0.245593
CD209	CD209	PNA days 0-4 interaction	0.0545961	0.0178741	0.0350332	0.0195629	0.0896293	0.00234594	0.0602523
CD209	CD209	PNA days 5-15 interaction	-0.000281376	0.00572467	0.0112204	-0.0115017	0.010939	0.960814	0.979011
CD209	CD209	PNA days 16-28 interaction	-0.0042132	0.0042853	0.00839918	-0.0126124	0.00418598	0.325883	0.659116
CD244	CD244	PNA days 0-4 interaction	0.0396246	0.0207349	0.0406403	-0.00101576	0.0802649	0.0564389	0.240985
CD244	CD244	PNA days 16-28 interaction	0.00885953	0.00497139	0.00974392	-0.000884391	0.0186035	0.0751937	0.354861
CD244	CD244	PNA days 5-15 interaction	-0.0146632	0.00664119	0.0130167	-0.02768	-0.00164652	0.027594	0.125535
CD2AP	CD2AP	PNA days 0-4 interaction	0.0671767	0.099354	0.194734	-0.127557	0.26191	0.499185	0.721839
CD2AP	CD2AP	PNA days 16-28 interaction	-0.0113806	0.0237782	0.0466052	-0.0579859	0.0352246	0.632364	0.861296
CD2AP	CD2AP	PNA days 5-15 interaction	-0.0196999	0.0317742	0.0622774	-0.0819773	0.0425775	0.535466	0.718406
CD300LG	CD300LG	PNA days 0-4 interaction	0.0373087	0.0243478	0.0477217	-0.010413	0.0850304	0.125926	0.355714
CD300LG	CD300LG	PNA days 16-28 interaction	0.0107741	0.00583762	0.0114417	-0.000667681	0.0222158	0.0653962	0.342401
CD300LG	CD300LG	PNA days 5-15 interaction	0.00467484	0.00779838	0.0152848	-0.01061	0.0199597	0.549071	0.727587
CD4	CD4	PNA days 0-4 interaction	0.00995703	0.0229961	0.0450723	-0.0351152	0.0550293	0.665163	0.813313
CD4	CD4	PNA days 16-28 interaction	0.00514141	0.00550851	0.0107967	-0.00565526	0.0159381	0.350971	0.69206
CD4	CD4	PNA days 5-15 interaction	-0.000201521	0.00735951	0.0144246	-0.0146262	0.0142231	0.978163	0.989195
CD40	CD40	PNA days 0-4 interaction	0.0438096	0.0231059	0.0452875	-0.00147795	0.0890971	0.0583935	0.244517
CD40	CD40	PNA days 5-15 interaction	0.00299847	0.00739999	0.014504	-0.0115055	0.0175025	0.685462	0.836233
CD40	CD40	PNA days 16-28 interaction	0.000140854	0.00553936	0.0108572	-0.0107163	0.010998	0.979721	0.994485
CD40-L	CD40LG	PNA days 0-4 interaction	0.153274	0.12438	0.243784	-0.0905102	0.397058	0.218265	0.479291
CD40-L	CD40LG	PNA days 16-28 interaction	0.0346381	0.0297693	0.0583478	-0.0237097	0.0929859	0.245015	0.577904
CD40-L	CD40LG	PNA days 5-15 interaction	-0.0815398	0.0397793	0.0779675	-0.159507	-0.00357233	0.0407681	0.155555
CD46	CD46	PNA days 0-4 interaction	0.0208294	0.0197034	0.0386186	-0.0177892	0.0594481	0.290824	0.545168
CD46	CD46	PNA days 5-15 interaction	0.00743905	0.0063037	0.0123553	-0.00491621	0.0197943	0.238374	0.456659
CD46	CD46	PNA days 16-28 interaction	-0.00757155	0.00471791	0.0092471	-0.0168187	0.00167554	0.108994	0.411154
CD5	CD5	PNA days 16-28 interaction	-0.0048598	0.00782879	0.0153444	-0.0202042	0.0104846	0.53497	0.799483
CD5	CD5	PNA days 5-15 interaction	-0.00551396	0.0104589	0.0204995	-0.0260134	0.0149855	0.59823	0.771817
CD5	CD5	PNA days 0-4 interaction	-0.0238055	0.0326703	0.0640339	-0.0878394	0.0402284	0.466468	0.687562
CD58	CD58	PNA days 0-4 interaction	0.0180662	0.0189389	0.0371203	-0.0190541	0.0551865	0.340471	0.585219
CD58	CD58	PNA days 16-28 interaction	0.00633388	0.00453593	0.00889043	-0.00255655	0.0152243	0.163063	0.487377
CD58	CD58	PNA days 5-15 interaction	-0.000711123	0.00606029	0.0118782	-0.0125893	0.011167	0.906625	0.954529
CD59	CD59	PNA days 0-4 interaction	0.013248	0.0294337	0.05769	-0.044442	0.070938	0.652784	0.805499
CD59	CD59	PNA days 5-15 interaction	0.00616596	0.00941556	0.0184545	-0.0122885	0.0246205	0.512773	0.69841
CD59	CD59	PNA days 16-28 interaction	0.00306177	0.0070467	0.0138115	-0.0107497	0.0168733	0.664065	0.879967
CD6	CD6	PNA days 16-28 interaction	0.00432564	0.00899488	0.01763	-0.0133043	0.0219556	0.630747	0.861296
CD6	CD6	PNA days 0-4 interaction	-0.0123565	0.0375215	0.0735422	-0.0858987	0.0611857	0.74202	0.847572
CD6	CD6	PNA days 5-15 interaction	-0.0394356	0.0120162	0.0235518	-0.0629875	-0.0158838	0.00108552	0.0244691
CD69	CD69	PNA days 0-4 interaction	0.0438925	0.05867	0.114993	-0.0711007	0.158886	0.454647	0.682739
CD69	CD69	PNA days 16-28 interaction	0.0246276	0.0140471	0.0275324	-0.00290477	0.05216	0.0800193	0.366129
CD69	CD69	PNA days 5-15 interaction	-0.0338444	0.018769	0.0367873	-0.0706317	0.00294294	0.0718028	0.227235
CD74	CD74	PNA days 0-4 interaction	0.0852177	0.0337603	0.0661703	0.0190475	0.151388	0.0118261	0.120999
CD74	CD74	PNA days 16-28 interaction	0.00870634	0.00808636	0.0158493	-0.00714293	0.0245556	0.282013	0.626979
CD74	CD74	PNA days 5-15 interaction	-0.0117149	0.0108037	0.0211753	-0.0328902	0.00946045	0.278604	0.494036
CD79B	CD79B	PNA days 0-4 interaction	0.016951	0.031074	0.0609051	-0.043954	0.0778561	0.585592	0.783789
CD79B	CD79B	PNA days 5-15 interaction	-0.00220384	0.0099518	0.0195055	-0.0217094	0.0173017	0.824809	0.913061
CD79B	CD79B	PNA days 16-28 interaction	-0.0083154	0.00744955	0.0146011	-0.0229165	0.00628572	0.264731	0.606065
CD84	CD84	PNA days 0-4 interaction	0.0235797	0.0308158	0.0603989	-0.0368193	0.0839786	0.444435	0.673538
CD84	CD84	PNA days 16-28 interaction	0.0170754	0.00738194	0.0144686	0.00260681	0.031544	0.0210181	0.209403
CD84	CD84	PNA days 5-15 interaction	-0.030518	0.00986242	0.0193303	-0.0498484	-0.0111877	0.00205468	0.0368473
CD8A	CD8A	PNA days 0-4 interaction	0.0159205	0.0364202	0.0713836	-0.0554631	0.0873041	0.662159	0.811484
CD8A	CD8A	PNA days 16-28 interaction	0.00246045	0.00873496	0.0171205	-0.0146601	0.019581	0.778279	0.949465
CD8A	CD8A	PNA days 5-15 interaction	-0.0291006	0.0116686	0.0228705	-0.0519711	-0.00623014	0.0128803	0.0913735
CD93	CD93	PNA days 0-4 interaction	0.0128909	0.013362	0.0261895	-0.0132987	0.0390804	0.335023	0.580739
CD93	CD93	PNA days 5-15 interaction	0.00947506	0.00427442	0.00837786	0.0010972	0.0178529	0.0269781	0.124554
CD93	CD93	PNA days 16-28 interaction	-0.0105335	0.00319903	0.00627009	-0.0168035	-0.00426337	0.00104414	0.0468121
CD97	ADGRE5	PNA days 0-4 interaction	0.0743844	0.0312923	0.0613329	0.0130515	0.135717	0.0177309	0.146757
CD97	ADGRE5	PNA days 5-15 interaction	-0.000726845	0.0100149	0.0196293	-0.0203561	0.0189024	0.942165	0.972908
CD97	ADGRE5	PNA days 16-28 interaction	-0.00147148	0.0074961	0.0146924	-0.0161638	0.0132209	0.844436	0.972575
CD99L2	CD99L2	PNA days 0-4 interaction	0.0392789	0.0220844	0.0432854	-0.00400642	0.0825643	0.0757628	0.272922
CD99L2	CD99L2	PNA days 16-28 interaction	0.00983432	0.00528987	0.0103681	-0.000533816	0.0202025	0.0634522	0.341838
CD99L2	CD99L2	PNA days 5-15 interaction	-0.00693045	0.00706746	0.0138522	-0.0207827	0.00692177	0.327137	0.546128
CDCP1	CDCP1	PNA days 0-4 interaction	0.141833	0.0396139	0.0776432	0.0641895	0.219476	0.000368158	0.0396138
CDCP1	CDCP1	PNA days 16-28 interaction	0.0149769	0.00949256	0.0186054	-0.00362847	0.0335824	0.115096	0.421236
CDCP1	CDCP1	PNA days 5-15 interaction	-0.0225686	0.0126817	0.0248561	-0.0474247	0.00228743	0.075593	0.232643
CDH1	CDH1	PNA days 16-28 interaction	0.00684384	0.0056754	0.0111238	-0.00427995	0.0179676	0.228293	0.561315
CDH1	CDH1	PNA days 0-4 interaction	0.00270168	0.0236856	0.0464237	-0.043722	0.0491254	0.909221	0.947986
CDH1	CDH1	PNA days 5-15 interaction	-0.017503	0.00758215	0.014861	-0.0323641	-0.00264202	0.0212796	0.113351
CDH2	CDH2	PNA days 0-4 interaction	0.00304686	0.0202524	0.0396948	-0.0366479	0.0427416	0.88046	0.923368
CDH2	CDH2	PNA days 16-28 interaction	0.00216301	0.00485414	0.00951412	-0.0073511	0.0116771	0.656031	0.875793
CDH2	CDH2	PNA days 5-15 interaction	-0.00634933	0.00648476	0.0127101	-0.0190595	0.00636079	0.32788	0.546128
CDH5	CDH5	PNA days 0-4 interaction	0.0094857	0.0216317	0.0423982	-0.0329125	0.0518838	0.66116	0.811484
CDH5	CDH5	PNA days 5-15 interaction	0.00555599	0.00692431	0.0135717	-0.00801566	0.0191277	0.422614	0.62122
CDH5	CDH5	PNA days 16-28 interaction	-0.0117108	0.00518295	0.0101586	-0.0218694	-0.00155219	0.0241759	0.213223
CDHR5	CDHR5	PNA days 0-4 interaction	0.0107467	0.020675	0.0405229	-0.0297762	0.0512696	0.603383	0.784197
CDHR5	CDHR5	PNA days 5-15 interaction	0.00299044	0.00662031	0.0129758	-0.00998537	0.0159662	0.651628	0.818131
CDHR5	CDHR5	PNA days 16-28 interaction	-0.00217113	0.00495563	0.00971304	-0.0118842	0.00754191	0.661447	0.878664
CDON	CDON	PNA days 0-4 interaction	0.0342018	0.0333648	0.065395	-0.0311932	0.0995969	0.305694	0.557503
CDON	CDON	PNA days 16-28 interaction	-0.000460042	0.00799013	0.0156607	-0.0161207	0.0152006	0.954103	0.992858
CDON	CDON	PNA days 5-15 interaction	-0.00595349	0.0106755	0.020924	-0.0268775	0.0149705	0.577252	0.752825
CEACAM8	CEACAM8	PNA days 0-4 interaction	0.101128	0.0762868	0.149522	-0.0483937	0.250651	0.185418	0.437521
CEACAM8	CEACAM8	PNA days 16-28 interaction	0.0300396	0.0182786	0.035826	-0.00578639	0.0658656	0.100765	0.392839
CEACAM8	CEACAM8	PNA days 5-15 interaction	-0.0526668	0.0244197	0.0478627	-0.100529	-0.0048041	0.0313842	0.131912
CES1	CES1	PNA days 5-15 interaction	0.0103661	0.013993	0.0274262	-0.0170601	0.0377923	0.459069	0.651661
CES1	CES1	PNA days 16-28 interaction	-0.00503367	0.0104736	0.0205282	-0.0255619	0.0154945	0.630953	0.861296
CES1	CES1	PNA days 0-4 interaction	-0.0230338	0.0437233	0.0856977	-0.108732	0.0626639	0.598502	0.784197
CFHR5	CFHR5	PNA days 0-4 interaction	0.0113671	0.0259104	0.0507844	-0.0394174	0.0621515	0.66102	0.811484
CFHR5	CFHR5	PNA days 5-15 interaction	0.00290354	0.00830358	0.016275	-0.0133715	0.0191786	0.726698	0.858554
CFHR5	CFHR5	PNA days 16-28 interaction	-0.000482257	0.00621601	0.0121834	-0.0126656	0.0117011	0.938184	0.983562
CGA	CGA	PNA days 16-28 interaction	0.00258987	0.0136828	0.0268183	-0.0242284	0.0294081	0.849932	0.972575
CGA	CGA	PNA days 5-15 interaction	-0.0221595	0.0182791	0.035827	-0.0579864	0.0136675	0.225836	0.446689
CGA	CGA	PNA days 0-4 interaction	-0.0291028	0.057085	0.111887	-0.140989	0.0827837	0.610352	0.785572
CHI3L1	CHI3L1	PNA days 0-4 interaction	0.153155	0.0423415	0.0829894	0.070166	0.236145	0.000320608	0.0396138
CHI3L1	CHI3L1	PNA days 16-28 interaction	0.00938393	0.0101458	0.0198857	-0.0105018	0.0292696	0.355348	0.69519
CHI3L1	CHI3L1	PNA days 5-15 interaction	-0.0108247	0.0135544	0.0265666	-0.0373913	0.0157419	0.4248	0.622731
CHIT1	CHIT1	PNA days 16-28 interaction	0.0306222	0.0130357	0.0255499	0.00507228	0.0561721	0.0191166	0.209403
CHIT1	CHIT1	PNA days 0-4 interaction	0.0207495	0.0543526	0.106531	-0.0857815	0.127281	0.702766	0.823868
CHIT1	CHIT1	PNA days 5-15 interaction	-0.0198834	0.0174137	0.0341309	-0.0540143	0.0142476	0.253949	0.464709
CHL1	CHL1	PNA days 16-28 interaction	-0.00161056	0.00442699	0.0086769	-0.0102875	0.00706634	0.716118	0.93462
CHL1	CHL1	PNA days 5-15 interaction	-0.00463509	0.00591463	0.0115927	-0.0162278	0.00695758	0.433513	0.628295
CHL1	CHL1	PNA days 0-4 interaction	-0.00723808	0.018482	0.0362247	-0.0434628	0.0289867	0.695458	0.823868
CHRDL2	CHRDL2	PNA days 0-4 interaction	0.108735	0.0396191	0.0776535	0.0310816	0.186389	0.00622338	0.08811
CHRDL2	CHRDL2	PNA days 5-15 interaction	0.0129029	0.0126799	0.0248525	-0.0119496	0.0377554	0.309241	0.527643
CHRDL2	CHRDL2	PNA days 16-28 interaction	-0.0235491	0.00949077	0.0186019	-0.042151	-0.00494721	0.0133359	0.179368
CLEC11A	CLEC11A	PNA days 5-15 interaction	0.0205821	0.0124229	0.0243488	-0.00376671	0.0449309	0.0980327	0.27047
CLEC11A	CLEC11A	PNA days 0-4 interaction	0.0145785	0.0388151	0.0760775	-0.061499	0.090656	0.707342	0.823868
CLEC11A	CLEC11A	PNA days 16-28 interaction	-0.013607	0.00929845	0.018225	-0.031832	0.00461797	0.14384	0.465482
CLEC14A	CLEC14A	PNA days 0-4 interaction	0.028307	0.0254457	0.0498736	-0.0215666	0.0781805	0.266349	0.525068
CLEC14A	CLEC14A	PNA days 5-15 interaction	0.0210351	0.00814361	0.0159615	0.0050736	0.0369966	0.0100056	0.078015
CLEC14A	CLEC14A	PNA days 16-28 interaction	-0.020517	0.00609541	0.011947	-0.032464	-0.00856999	0.00080641	0.0468121
CLEC5A	CLEC5A	PNA days 0-4 interaction	0.0966139	0.0554584	0.108698	-0.0120845	0.205312	0.0819565	0.288187
CLEC5A	CLEC5A	PNA days 16-28 interaction	-0.00186012	0.0132873	0.0260432	-0.0279033	0.024183	0.888709	0.972575
CLEC5A	CLEC5A	PNA days 5-15 interaction	-0.00533572	0.0177517	0.0347933	-0.040129	0.0294576	0.763832	0.874344
CLMP	CLMP	PNA days 5-15 interaction	0.0113739	0.00677794	0.0132848	-0.00191091	0.0246586	0.0938033	0.267424
CLMP	CLMP	PNA days 0-4 interaction	0.00781698	0.0211714	0.041496	-0.033679	0.049313	0.71208	0.823868
CLMP	CLMP	PNA days 16-28 interaction	-0.0047527	0.0050735	0.00994406	-0.0146968	0.00519136	0.349217	0.69206
CLSTN2	CLSTN2	PNA days 5-15 interaction	0.0108192	0.00834592	0.016358	-0.00553885	0.0271772	0.195306	0.409609
CLSTN2	CLSTN2	PNA days 0-4 interaction	-0.000877848	0.0260774	0.0511117	-0.0519895	0.0502338	0.973156	0.984131
CLSTN2	CLSTN2	PNA days 16-28 interaction	-0.0105586	0.00624685	0.0122438	-0.0228024	0.00168525	0.0914513	0.375578
CLUL1	CLUL1	PNA days 0-4 interaction	0.109819	0.0326567	0.0640071	0.0458118	0.173826	0.000816212	0.0601296
CLUL1	CLUL1	PNA days 16-28 interaction	-0.00133091	0.00782771	0.0153423	-0.0166732	0.0140114	0.865042	0.972575
CLUL1	CLUL1	PNA days 5-15 interaction	-0.0306673	0.0104571	0.020496	-0.0511633	-0.0101713	0.00347714	0.0472887
CNDP1	CNDP1	PNA days 0-4 interaction	0.0898089	0.036179	0.0709109	0.0188981	0.16072	0.0132932	0.125469
CNDP1	CNDP1	PNA days 16-28 interaction	-0.0126357	0.00865784	0.0169694	-0.0296051	0.00433366	0.144901	0.465482
CNDP1	CNDP1	PNA days 5-15 interaction	-0.0144766	0.0115695	0.0226763	-0.0371529	0.00819966	0.211265	0.428951
CNTN1	CNTN1	PNA days 5-15 interaction	0.00939551	0.00663083	0.0129964	-0.00360092	0.0223919	0.156971	0.360899
CNTN1	CNTN1	PNA days 0-4 interaction	-0.00771272	0.0207099	0.0405915	-0.0483042	0.0328788	0.709703	0.823868
CNTN1	CNTN1	PNA days 16-28 interaction	-0.00961415	0.00496344	0.00972835	-0.0193425	0.000114196	0.053172	0.328507
CNTN4	CNTN4	PNA days 16-28 interaction	0.000422592	0.00520398	0.0101998	-0.00977721	0.0106224	0.935303	0.983562
CNTN4	CNTN4	PNA days 5-15 interaction	-0.00402864	0.00695301	0.0136279	-0.0176565	0.00959926	0.562507	0.741737
CNTN4	CNTN4	PNA days 0-4 interaction	-0.00477937	0.021731	0.0425928	-0.0473722	0.0378134	0.82599	0.893567
COCH	COCH	PNA days 0-4 interaction	0.0260837	0.0242925	0.0476134	-0.0215297	0.073697	0.283337	0.536743
COCH	COCH	PNA days 16-28 interaction	0.0189375	0.00582324	0.0114135	0.00752395	0.030351	0.00120399	0.0498267
COCH	COCH	PNA days 5-15 interaction	-0.00894282	0.00777929	0.0152474	-0.0241902	0.0063046	0.250738	0.464495
COL18A1	COL18A1	PNA days 16-28 interaction	0.0164337	0.00480223	0.00941238	0.00702136	0.0258461	0.000659153	0.0468121
COL18A1	COL18A1	PNA days 0-4 interaction	0.00526026	0.0200458	0.0392897	-0.0340294	0.0445499	0.793084	0.871787
COL18A1	COL18A1	PNA days 5-15 interaction	-0.00392948	0.00641582	0.012575	-0.0165045	0.00864552	0.540436	0.72327
COL1A1	COL1A1	PNA days 0-4 interaction	0.0559356	0.0172623	0.0338342	0.0221014	0.0897698	0.00125302	0.0602523
COL1A1	COL1A1	PNA days 16-28 interaction	-0.00456613	0.00413291	0.00810051	-0.0126666	0.00353438	0.269632	0.614669
COL1A1	COL1A1	PNA days 5-15 interaction	-0.0130225	0.00552222	0.0108235	-0.0238461	-0.002199	0.0186483	0.109052
COLEC12	COLEC12	PNA days 0-4 interaction	0.0377716	0.0245317	0.0480821	-0.0103105	0.0858536	0.124105	0.355714
COLEC12	COLEC12	PNA days 16-28 interaction	0.00605891	0.00587584	0.0115166	-0.00545773	0.0175756	0.302838	0.643979
COLEC12	COLEC12	PNA days 5-15 interaction	-2.25454e-05	0.00785039	0.0153868	-0.0154093	0.0153642	0.997709	0.997911
COMP	COMP	PNA days 0-4 interaction	0.0125696	0.0275609	0.0540195	-0.0414498	0.0665891	0.64849	0.802399
COMP	COMP	PNA days 16-28 interaction	0.00917166	0.0066014	0.0129387	-0.00376708	0.0221104	0.165187	0.490049
COMP	COMP	PNA days 5-15 interaction	-0.00308032	0.00881978	0.0172868	-0.0203671	0.0142064	0.727011	0.858554
COMT	COMT	PNA days 0-4 interaction	0.139826	0.0706046	0.138385	0.00144139	0.278211	0.0480594	0.219118
COMT	COMT	PNA days 16-28 interaction	0.0208112	0.0168932	0.0331106	-0.0122994	0.0539218	0.218397	0.561315
COMT	COMT	PNA days 5-15 interaction	-0.0476812	0.0225756	0.0442482	-0.0919294	-0.00343306	0.0350425	0.140508
CPA1	CPA1	PNA days 16-28 interaction	0.0162728	0.0117287	0.0229882	-0.0067154	0.039261	0.165779	0.490049
CPA1	CPA1	PNA days 5-15 interaction	-0.00501522	0.0156681	0.0307094	-0.0357247	0.0256942	0.749001	0.864726
CPA1	CPA1	PNA days 0-4 interaction	-0.0125724	0.0489169	0.0958771	-0.108449	0.0833047	0.797248	0.871787
CPB1	CPB1	PNA days 0-4 interaction	0.0342157	0.0264802	0.0519012	-0.0176855	0.086117	0.19677	0.453302
CPB1	CPB1	PNA days 5-15 interaction	0.0013941	0.00848141	0.0166236	-0.0152295	0.0180177	0.86949	0.937446
CPB1	CPB1	PNA days 16-28 interaction	-0.0033318	0.00634892	0.0124439	-0.0157757	0.00911209	0.599912	0.844967
CR2	CR2	PNA days 0-4 interaction	0.024753	0.0250606	0.0491188	-0.0243658	0.0738718	0.323652	0.572906
CR2	CR2	PNA days 16-28 interaction	0.00626975	0.00600931	0.0117782	-0.00550849	0.018048	0.297175	0.636973
CR2	CR2	PNA days 5-15 interaction	-0.0213046	0.00802765	0.0157342	-0.0370388	-0.00557038	0.00814944	0.0685062
CRELD2	CRELD2	PNA days 5-15 interaction	0.0224153	0.0103745	0.020334	0.00208129	0.0427492	0.031081	0.131912
CRELD2	CRELD2	PNA days 16-28 interaction	-0.0144786	0.00776549	0.0152204	-0.029699	0.000741761	0.0626938	0.341838
CRELD2	CRELD2	PNA days 0-4 interaction	-0.0348757	0.032409	0.0635217	-0.0983974	0.028646	0.282269	0.536743
CRHBP	CRHBP	PNA days 0-4 interaction	0.0123204	0.0254261	0.0498351	-0.0375147	0.0621555	0.628149	0.79123
CRHBP	CRHBP	PNA days 5-15 interaction	-0.000954707	0.00813399	0.0159426	-0.0168973	0.0149879	0.9066	0.954529
CRHBP	CRHBP	PNA days 16-28 interaction	-0.00159293	0.00608765	0.0119318	-0.0135247	0.0103389	0.793659	0.959524
CRIM1	CRIM1	PNA days 0-4 interaction	0.0279844	0.0231814	0.0454356	-0.0174512	0.0734201	0.227775	0.488586
CRIM1	CRIM1	PNA days 5-15 interaction	-0.000424349	0.00741103	0.0145256	-0.01495	0.0141013	0.954355	0.976128
CRIM1	CRIM1	PNA days 16-28 interaction	-0.00441766	0.00554521	0.0108686	-0.0152863	0.00645096	0.425921	0.737512
CRKL	CRKL	PNA days 0-4 interaction	0.0814728	0.0858516	0.168269	-0.0867962	0.249742	0.342959	0.587618
CRKL	CRKL	PNA days 16-28 interaction	-0.00194789	0.0205427	0.0402637	-0.0422116	0.0383158	0.924484	0.981449
CRKL	CRKL	PNA days 5-15 interaction	-0.0371379	0.0274522	0.0538062	-0.0909441	0.0166684	0.17656	0.3893
CRTAC1	CRTAC1	PNA days 0-4 interaction	0.00415893	0.0190367	0.0373119	-0.0331529	0.0414708	0.827131	0.893567
CRTAC1	CRTAC1	PNA days 5-15 interaction	0.00278911	0.00609506	0.0119463	-0.00915721	0.0147354	0.647388	0.817594
CRTAC1	CRTAC1	PNA days 16-28 interaction	0.00130968	0.0045624	0.0089423	-0.00763262	0.010252	0.774157	0.949465
CSF-1	CSF1	PNA days 0-4 interaction	0.020164	0.0084285	0.0165199	0.00364416	0.0366839	0.0170123	0.14301
CSF-1	CSF1	PNA days 5-15 interaction	0.00213538	0.00269562	0.00528341	-0.00314802	0.00741879	0.428539	0.624175
CSF-1	CSF1	PNA days 16-28 interaction	0.000632469	0.00201729	0.00395389	-0.00332142	0.00458636	0.753979	0.943971
CST3	CST3	PNA days 0-4 interaction	0.024507	0.0223909	0.0438862	-0.0193792	0.0683932	0.27413	0.53051
CST3	CST3	PNA days 16-28 interaction	0.004691	0.00536521	0.0105158	-0.00582481	0.0152068	0.382249	0.704007
CST3	CST3	PNA days 5-15 interaction	-0.000901149	0.00716775	0.0140488	-0.0149499	0.0131476	0.899989	0.954529
CST5	CST5	PNA days 16-28 interaction	0.017547	0.00711378	0.013943	0.003604	0.03149	0.013893	0.182303
CST5	CST5	PNA days 0-4 interaction	-0.0122462	0.0296737	0.0581604	-0.0704066	0.0459142	0.679964	0.820192
CST5	CST5	PNA days 5-15 interaction	-0.0179721	0.00950326	0.0186264	-0.0365984	0.000654327	0.0590436	0.19488
CST6	CST6	PNA days 0-4 interaction	0.0196944	0.020359	0.0399037	-0.0202093	0.0595982	0.333724	0.580739
CST6	CST6	PNA days 5-15 interaction	0.0169552	0.00652143	0.012782	0.00417321	0.0297372	0.00953459	0.0765613
CST6	CST6	PNA days 16-28 interaction	0.00278052	0.00488178	0.00956828	-0.00678777	0.0123488	0.569164	0.823146
CSTB	CSTB	PNA days 0-4 interaction	0.0756785	0.0508664	0.0996982	-0.0240197	0.175377	0.137279	0.373011
CSTB	CSTB	PNA days 5-15 interaction	0.0085144	0.0162757	0.0319004	-0.023386	0.0404148	0.601053	0.773604
CSTB	CSTB	PNA days 16-28 interaction	-0.0101205	0.0121817	0.0238761	-0.0339965	0.0137556	0.406386	0.719196
CTRC	CTRC	PNA days 16-28 interaction	0.00989032	0.0105428	0.0206639	-0.0107736	0.0305543	0.348534	0.69206
CTRC	CTRC	PNA days 5-15 interaction	0.00426663	0.0140838	0.0276042	-0.0233375	0.0318708	0.762026	0.874344
CTRC	CTRC	PNA days 0-4 interaction	-0.0380221	0.0439625	0.0861665	-0.124189	0.0481444	0.387424	0.628942
CTSD	CTSD	PNA days 0-4 interaction	0.115443	0.0345955	0.0678071	0.0476359	0.18325	0.00089412	0.0601296
CTSD	CTSD	PNA days 16-28 interaction	-0.00291056	0.0082869	0.0162423	-0.0191529	0.0133318	0.72553	0.93462
CTSD	CTSD	PNA days 5-15 interaction	-0.0153441	0.0110716	0.0217002	-0.0370443	0.00635614	0.166238	0.374209
CTSF	CTSF	PNA days 16-28 interaction	-0.00117213	0.00502322	0.0098455	-0.0110176	0.00867337	0.815568	0.971301
CTSF	CTSF	PNA days 5-15 interaction	-0.00670246	0.00671074	0.0131531	-0.0198555	0.00645059	0.318275	0.53739
CTSF	CTSF	PNA days 0-4 interaction	-0.0201486	0.020961	0.0410836	-0.0612321	0.020935	0.336785	0.580739
CTSH	CTSH	PNA days 0-4 interaction	0.0483038	0.0336226	0.0659003	-0.0175964	0.114204	0.151291	0.398992
CTSH	CTSH	PNA days 5-15 interaction	0.00386984	0.0107637	0.0210969	-0.017227	0.0249667	0.719315	0.856176
CTSH	CTSH	PNA days 16-28 interaction	-0.0114947	0.00805692	0.0157916	-0.0272862	0.0042969	0.154141	0.473758
CTSL1	CTSL	PNA days 0-4 interaction	0.0776266	0.0331935	0.0650592	0.0125674	0.142686	0.0196498	0.148895
CTSL1	CTSL	PNA days 5-15 interaction	0.0178588	0.0106229	0.0208208	-0.002962	0.0386796	0.0931957	0.267424
CTSL1	CTSL	PNA days 16-28 interaction	-0.0142683	0.00795105	0.0155841	-0.0298524	0.00131573	0.0731796	0.354861
CTSO	CTSO	PNA days 0-4 interaction	0.00144029	0.0187571	0.0367639	-0.0353236	0.0382042	0.938817	0.960234
CTSO	CTSO	PNA days 5-15 interaction	0.00118809	0.0060029	0.0117657	-0.0105776	0.0129538	0.843169	0.920131
CTSO	CTSO	PNA days 16-28 interaction	-0.00801239	0.0044931	0.00880647	-0.0168189	0.000794072	0.0749969	0.354861
CTSZ	CTSZ	PNA days 0-4 interaction	0.0403619	0.0171277	0.0335703	0.00679157	0.0739321	0.0187399	0.146953
CTSZ	CTSZ	PNA days 5-15 interaction	-0.00486758	0.00548455	0.0107497	-0.0156173	0.00588215	0.37513	0.583768
CTSZ	CTSZ	PNA days 16-28 interaction	-0.00736209	0.00410547	0.00804673	-0.0154088	0.000684634	0.0733935	0.354861
CX3CL1	CX3CL1	PNA days 0-4 interaction	0.0246349	0.0285964	0.0560489	-0.031414	0.0806839	0.38929	0.628942
CX3CL1	CX3CL1	PNA days 5-15 interaction	0.0127617	0.00915328	0.0179404	-0.0051787	0.0307022	0.163713	0.371636
CX3CL1	CX3CL1	PNA days 16-28 interaction	-0.0118415	0.00685132	0.0134286	-0.0252701	0.00158708	0.0843866	0.366129
CXCL1	CXCL1	PNA days 16-28 interaction	0.0426666	0.0154606	0.0303027	0.0123639	0.0729694	0.00594242	0.114179
CXCL1	CXCL1	PNA days 0-4 interaction	0.0262991	0.0645602	0.126538	-0.100239	0.152837	0.683875	0.820192
CXCL1	CXCL1	PNA days 5-15 interaction	-0.0791915	0.0206567	0.0404872	-0.119679	-0.0387042	0.000138066	0.00928492
CXCL10	CXCL10	PNA days 16-28 interaction	0.0491921	0.0180968	0.0354697	0.0137224	0.0846618	0.00673242	0.11684
CXCL10	CXCL10	PNA days 0-4 interaction	0.0345046	0.0755245	0.148028	-0.113523	0.182533	0.647916	0.802399
CXCL10	CXCL10	PNA days 5-15 interaction	-0.0282154	0.0241767	0.0473863	-0.0756017	0.019171	0.243608	0.456659
CXCL11	CXCL11	PNA days 16-28 interaction	0.0597135	0.018076	0.0354289	0.0242846	0.0951424	0.00100633	0.0468121
CXCL11	CXCL11	PNA days 0-4 interaction	0.000377879	0.0754157	0.147815	-0.147437	0.148193	0.996004	0.996004
CXCL11	CXCL11	PNA days 5-15 interaction	-0.044107	0.0241481	0.0473303	-0.0914373	0.00322325	0.0682217	0.21978
CXCL16	CXCL16	PNA days 0-4 interaction	0.0899627	0.027646	0.0541862	0.0357765	0.144149	0.00119542	0.0602523
CXCL16	CXCL16	PNA days 5-15 interaction	0.0093928	0.00885115	0.0173483	-0.00795546	0.0267411	0.288987	0.506433
CXCL16	CXCL16	PNA days 16-28 interaction	-0.00656189	0.0066254	0.0129858	-0.0195477	0.0064239	0.322332	0.657097
CXCL5	CXCL5	PNA days 0-4 interaction	0.121336	0.0715997	0.140335	-0.0189997	0.261671	0.090615	0.299315
CXCL5	CXCL5	PNA days 16-28 interaction	0.0274946	0.0171579	0.0336295	-0.00613482	0.0611241	0.109532	0.411154
CXCL5	CXCL5	PNA days 5-15 interaction	-0.0879242	0.0229221	0.0449274	-0.132852	-0.0429969	0.000137108	0.00928492
CXCL6	CXCL6	PNA days 16-28 interaction	0.0388717	0.0134549	0.0263716	0.0125002	0.0652433	0.00398899	0.0975489
CXCL6	CXCL6	PNA days 0-4 interaction	0.0255934	0.0561673	0.110088	-0.0844945	0.135681	0.64878	0.802399
CXCL6	CXCL6	PNA days 5-15 interaction	-0.04344	0.017976	0.0352329	-0.078673	-0.00820713	0.0159344	0.102336
CXCL9	CXCL9	PNA days 16-28 interaction	0.0395551	0.0151118	0.029619	0.00993603	0.0691741	0.00905846	0.133775
CXCL9	CXCL9	PNA days 0-4 interaction	0.0308124	0.0630641	0.123606	-0.0927932	0.154418	0.625294	0.79123
CXCL9	CXCL9	PNA days 5-15 interaction	-0.0392286	0.0201887	0.0395698	-0.0787984	0.00034125	0.0524252	0.181966
DAB2	DAB2	PNA days 0-4 interaction	0.0268372	0.0413107	0.0809691	-0.0541319	0.107806	0.516141	0.728829
DAB2	DAB2	PNA days 5-15 interaction	-0.00431252	0.0132091	0.0258898	-0.0302023	0.0215772	0.744159	0.860984
DAB2	DAB2	PNA days 16-28 interaction	-0.00444816	0.00988428	0.0193732	-0.0238214	0.014925	0.652834	0.873915
DAG1	DAG1	PNA days 0-4 interaction	0.0774857	0.0275479	0.0539938	0.0234919	0.13148	0.00505412	0.0823974
DAG1	DAG1	PNA days 5-15 interaction	0.00198119	0.00881046	0.0172685	-0.0152873	0.0192497	0.822149	0.911992
DAG1	DAG1	PNA days 16-28 interaction	-0.00840238	0.00659341	0.0129231	-0.0213255	0.0045207	0.20297	0.540583
DCN	DCN	PNA days 0-4 interaction	0.0374843	0.016888	0.0331005	0.00438386	0.0705848	0.0267807	0.156609
DCN	DCN	PNA days 16-28 interaction	0.000610225	0.00404394	0.00792612	-0.00731589	0.00853634	0.880101	0.972575
DCN	DCN	PNA days 5-15 interaction	-0.00774771	0.00540315	0.0105902	-0.0183379	0.00284247	0.152057	0.356573
DDC	DDC	PNA days 16-28 interaction	0.0122542	0.0159571	0.031276	-0.0190218	0.0435302	0.442787	0.741148
DDC	DDC	PNA days 5-15 interaction	-0.0155876	0.0213212	0.0417895	-0.0573771	0.0262019	0.464979	0.658312
DDC	DDC	PNA days 0-4 interaction	-0.062423	0.0666488	0.130632	-0.193055	0.0682086	0.349301	0.590956
DECR1	DECR1	PNA days 16-28 interaction	0.0405973	0.0227304	0.0445516	-0.00395422	0.0851489	0.0745327	0.354861
DECR1	DECR1	PNA days 5-15 interaction	-0.0271346	0.0303767	0.0595384	-0.086673	0.0324039	0.372027	0.581832
DECR1	DECR1	PNA days 0-4 interaction	-0.105661	0.0950056	0.186211	-0.291872	0.08055	0.266462	0.525068
DEFA1	DEFA1	PNA days 0-4 interaction	0.072129	0.0690336	0.135306	-0.0631768	0.207435	0.296472	0.548117
DEFA1	DEFA1	PNA days 16-28 interaction	0.0109758	0.0165271	0.0323931	-0.0214173	0.043369	0.506845	0.781325
DEFA1	DEFA1	PNA days 5-15 interaction	-0.0254021	0.022083	0.0432827	-0.0686849	0.0178806	0.250426	0.464495
DIABLO	DIABLO	PNA days 16-28 interaction	0.0250522	0.0130187	0.0255167	-0.000464515	0.0505689	0.0547223	0.328815
DIABLO	DIABLO	PNA days 5-15 interaction	-0.0253184	0.0174003	0.0341047	-0.059423	0.00878632	0.146108	0.349361
DIABLO	DIABLO	PNA days 0-4 interaction	-0.0456877	0.0544339	0.10669	-0.152378	0.0610027	0.401577	0.639197
Dkk-1	DKK1	PNA days 0-4 interaction	0.0373251	0.027047	0.053012	-0.015687	0.0903371	0.168047	0.418561
Dkk-1	DKK1	PNA days 16-28 interaction	0.0123596	0.00647835	0.0126976	-0.000337939	0.0250572	0.0568398	0.328815
Dkk-1	DKK1	PNA days 5-15 interaction	-0.0288024	0.00865537	0.0169645	-0.0457669	-0.0118379	0.000923631	0.0244691
DKK3	DKK3	PNA days 5-15 interaction	0.0280372	0.00794275	0.0155678	0.0124694	0.043605	0.000444649	0.0199351
DKK3	DKK3	PNA days 0-4 interaction	-0.00323345	0.0248025	0.0486129	-0.0518463	0.0453794	0.896315	0.936345
DKK3	DKK3	PNA days 16-28 interaction	-0.0109527	0.00594561	0.0116534	-0.0226061	0.000700714	0.0659029	0.342401
DLK-1	DLK1	PNA days 0-4 interaction	0.0108693	0.00909034	0.0178171	-0.0069478	0.0286863	0.232242	0.489985
DLK-1	DLK1	PNA days 5-15 interaction	0.0040048	0.00290899	0.00570162	-0.00169682	0.00970642	0.169067	0.378992
DLK-1	DLK1	PNA days 16-28 interaction	0.00252824	0.00217731	0.00426753	-0.00173929	0.00679576	0.245985	0.577904
DNER	DNER	PNA days 16-28 interaction	0.00253696	0.00291064	0.00570486	-0.0031679	0.00824182	0.383729	0.704007
DNER	DNER	PNA days 0-4 interaction	0.00191299	0.0121532	0.0238202	-0.0219072	0.0257332	0.874972	0.921203
DNER	DNER	PNA days 5-15 interaction	-0.0110996	0.00388882	0.00762209	-0.0187217	-0.00347752	0.00444687	0.0531648
DPP4	DPP4	PNA days 0-4 interaction	0.00712222	0.022615	0.0443254	-0.0372032	0.0514476	0.75291	0.854569
DPP4	DPP4	PNA days 5-15 interaction	0.000774535	0.00723673	0.014184	-0.0134095	0.0149585	0.914798	0.959379
DPP4	DPP4	PNA days 16-28 interaction	-0.00424223	0.00541648	0.0106163	-0.0148585	0.00637407	0.433781	0.741148
DPP7	DPP7	PNA days 0-4 interaction	0.132842	0.0488947	0.0958335	0.0370087	0.228676	0.00676311	0.0932963
DPP7	DPP7	PNA days 16-28 interaction	0.0171569	0.0117188	0.0229688	-0.00581191	0.0401257	0.143656	0.465482
DPP7	DPP7	PNA days 5-15 interaction	-0.054126	0.0156555	0.0306847	-0.0848107	-0.0234413	0.000580638	0.0223131
DSC2	DSC2	PNA days 0-4 interaction	0.0176407	0.0222319	0.0435745	-0.0259338	0.0612152	0.42778	0.661338
DSC2	DSC2	PNA days 5-15 interaction	0.0093721	0.007119	0.0139532	-0.00458114	0.0233253	0.188467	0.403964
DSC2	DSC2	PNA days 16-28 interaction	9.22704e-05	0.00532894	0.0104447	-0.0103525	0.010537	0.986191	0.994485
EFEMP1	EFEMP1	PNA days 5-15 interaction	0.0085871	0.00672691	0.0131847	-0.00459765	0.0217718	0.202209	0.416813
EFEMP1	EFEMP1	PNA days 0-4 interaction	0.0083309	0.0210242	0.0412073	-0.0328764	0.0495382	0.692044	0.823868
EFEMP1	EFEMP1	PNA days 16-28 interaction	-0.0106665	0.00503477	0.00986815	-0.0205346	-0.000798358	0.0344922	0.272895
EGFR	EGFR	PNA days 0-4 interaction	0.0132377	0.0111715	0.0218962	-0.00865841	0.0351339	0.236453	0.494987
EGFR	EGFR	PNA days 5-15 interaction	0.000427288	0.00357357	0.00700419	-0.0065769	0.00743148	0.90486	0.954529
EGFR	EGFR	PNA days 16-28 interaction	7.90392e-05	0.00267447	0.00524197	-0.00516293	0.00532101	0.976432	0.994485
ENG	ENG	PNA days 0-4 interaction	0.01802	0.0150408	0.0294799	-0.0114599	0.0474999	0.231308	0.489985
ENG	ENG	PNA days 5-15 interaction	0.00389191	0.004811	0.00942957	-0.00553765	0.0133215	0.418821	0.619027
ENG	ENG	PNA days 16-28 interaction	-0.00441287	0.00360052	0.00705701	-0.0114699	0.00264414	0.220765	0.561315
ENO2	ENO2	PNA days 0-4 interaction	0.0393263	0.0595999	0.116816	-0.0774895	0.156142	0.509583	0.723366
ENO2	ENO2	PNA days 16-28 interaction	-0.0085283	0.014265	0.0279595	-0.0364878	0.0194312	0.550142	0.813122
ENO2	ENO2	PNA days 5-15 interaction	-0.0124878	0.0190616	0.0373608	-0.0498486	0.024873	0.512609	0.69841
ENPP2	ENPP2	PNA days 0-4 interaction	0.00579009	0.0168111	0.0329497	-0.0271596	0.0387398	0.730639	0.839922
ENPP2	ENPP2	PNA days 16-28 interaction	0.00572151	0.00402718	0.00789328	-0.00217177	0.0136148	0.155865	0.473758
ENPP2	ENPP2	PNA days 5-15 interaction	-0.0019082	0.00538038	0.0105455	-0.0124537	0.00863734	0.722957	0.858554
ENPP7	ENPP7	PNA days 16-28 interaction	0.0440724	0.0122418	0.023994	0.0200784	0.0680664	0.000341747	0.035317
ENPP7	ENPP7	PNA days 0-4 interaction	-0.0321234	0.0510916	0.100139	-0.132263	0.0680161	0.529736	0.736878
ENPP7	ENPP7	PNA days 5-15 interaction	-0.035307	0.0163548	0.0320553	-0.0673623	-0.00325166	0.0312221	0.131912
EN-RAGE	S100A12	PNA days 0-4 interaction	0.18517	0.0915161	0.179372	0.00579854	0.364542	0.0434349	0.206796
EN-RAGE	S100A12	PNA days 16-28 interaction	0.0329663	0.0219228	0.0429687	-0.0100024	0.075935	0.133119	0.455209
EN-RAGE	S100A12	PNA days 5-15 interaction	-0.0555042	0.0292893	0.057407	-0.112911	0.00190273	0.0585184	0.194339
ENTPD5	ENTPD5	PNA days 5-15 interaction	0.00191177	0.00725254	0.014215	-0.0123032	0.0161268	0.792169	0.893473
ENTPD5	ENTPD5	PNA days 16-28 interaction	-0.001901	0.00542789	0.0106387	-0.0125397	0.00873767	0.726277	0.93462
ENTPD5	ENTPD5	PNA days 0-4 interaction	-0.01345	0.0226717	0.0444366	-0.0578866	0.0309866	0.553214	0.7612
Ep-CAM	EPCAM	PNA days 0-4 interaction	0.0471142	0.0440428	0.086324	-0.0392097	0.133438	0.285122	0.538229
Ep-CAM	EPCAM	PNA days 16-28 interaction	0.00899452	0.0105433	0.0206648	-0.0116703	0.0296594	0.393903	0.708763
Ep-CAM	EPCAM	PNA days 5-15 interaction	-0.00847708	0.0140879	0.0276122	-0.0360893	0.0191352	0.547556	0.727371
EPHB4	EPHB4	PNA days 0-4 interaction	0.0515662	0.01997	0.0391413	0.0124249	0.0907074	0.0100319	0.110146
EPHB4	EPHB4	PNA days 5-15 interaction	0.0161984	0.00639245	0.0125292	0.00366923	0.0287276	0.0115058	0.0861516
EPHB4	EPHB4	PNA days 16-28 interaction	-0.0124988	0.00478485	0.0093783	-0.0218771	-0.00312055	0.00920017	0.133775
ESAM	ESAM	PNA days 0-4 interaction	0.045883	0.0216062	0.0423482	0.00353474	0.0882312	0.0340729	0.184905
ESAM	ESAM	PNA days 16-28 interaction	-0.000652043	0.00517631	0.0101456	-0.0107976	0.00949352	0.899796	0.975989
ESAM	ESAM	PNA days 5-15 interaction	-0.00127018	0.00691554	0.0135545	-0.0148246	0.0122843	0.854327	0.928542
F11	F11	PNA days 5-15 interaction	0.00123101	0.013766	0.0269813	-0.0257503	0.0282123	0.928772	0.966497
F11	F11	PNA days 16-28 interaction	-0.00196386	0.0103037	0.0201952	-0.022159	0.0182313	0.848898	0.972575
F11	F11	PNA days 0-4 interaction	-0.00910084	0.0430139	0.0843072	-0.093408	0.0752063	0.8325	0.897565
F7	F7	PNA days 5-15 interaction	0.0116294	0.00776837	0.015226	-0.00359661	0.0268554	0.134865	0.334365
F7	F7	PNA days 16-28 interaction	-0.00167463	0.00581489	0.0113972	-0.0130718	0.00972257	0.773445	0.949465
F7	F7	PNA days 0-4 interaction	-0.022037	0.0242643	0.0475581	-0.069595	0.0255211	0.364101	0.604412
FABP2	FABP2	PNA days 16-28 interaction	0.0462222	0.0203654	0.0399162	0.00630599	0.0861384	0.0235356	0.212261
FABP2	FABP2	PNA days 0-4 interaction	0.00698141	0.0851302	0.166855	-0.159874	0.173837	0.934664	0.957808
FABP2	FABP2	PNA days 5-15 interaction	-0.0883691	0.0272172	0.0533457	-0.141715	-0.0350235	0.00122336	0.0250952
FABP4	FABP4	PNA days 0-4 interaction	0.138112	0.0542559	0.106342	0.03177	0.244453	0.011133	0.119791
FABP4	FABP4	PNA days 5-15 interaction	0.0325079	0.0173616	0.0340288	-0.00152087	0.0665367	0.0615841	0.200801
FABP4	FABP4	PNA days 16-28 interaction	-0.0173367	0.0129946	0.0254695	-0.0428062	0.00813281	0.182608	0.511592
FAM3C	FAM3C	PNA days 0-4 interaction	0.0179329	0.0134497	0.0263615	-0.00842862	0.0442944	0.182882	0.433575
FAM3C	FAM3C	PNA days 16-28 interaction	0.00391127	0.00322227	0.00631565	-0.00240438	0.0102269	0.225244	0.561315
FAM3C	FAM3C	PNA days 5-15 interaction	-0.00772334	0.00430494	0.00843768	-0.016161	0.000714346	0.0732551	0.230475
FAP	FAP	PNA days 5-15 interaction	0.00893247	0.00595499	0.0116718	-0.0027393	0.0206042	0.134081	0.333962
FAP	FAP	PNA days 16-28 interaction	-0.00486211	0.00445672	0.00873517	-0.0135973	0.00387306	0.275678	0.620563
FAP	FAP	PNA days 0-4 interaction	-0.00547881	0.0186164	0.0364882	-0.041967	0.0310094	0.76862	0.865099
FAS	FAS	PNA days 0-4 interaction	0.0564855	0.0223087	0.0437251	0.0127604	0.100211	0.0115732	0.120999
FAS	FAS	PNA days 5-15 interaction	0.0261385	0.0071425	0.0139993	0.0121392	0.0401378	0.000272799	0.0146385
FAS	FAS	PNA days 16-28 interaction	-0.0106601	0.00534643	0.010479	-0.0211391	-0.000181074	0.0465769	0.315513
FBP1	FBP1	PNA days 0-4 interaction	0.0227781	0.0621078	0.121731	-0.0989531	0.144509	0.713922	0.824227
FBP1	FBP1	PNA days 16-28 interaction	0.00504131	0.0148784	0.0291616	-0.0241203	0.0342029	0.734841	0.93462
FBP1	FBP1	PNA days 5-15 interaction	-0.00169043	0.0198777	0.0389603	-0.0406507	0.0372699	0.932254	0.968248
FCER2	FCER2	PNA days 0-4 interaction	0.026775	0.0266147	0.0521647	-0.0253898	0.0789397	0.314778	0.570203
FCER2	FCER2	PNA days 5-15 interaction	0.0102683	0.00852575	0.0167105	-0.00644217	0.0269788	0.228876	0.449718
FCER2	FCER2	PNA days 16-28 interaction	-0.0187585	0.00638219	0.0125091	-0.0312676	-0.00624942	0.00340661	0.087274
FCGR2A	FCGR2A	PNA days 0-4 interaction	0.0498169	0.0266503	0.0522345	-0.00241759	0.102051	0.0620307	0.252822
FCGR2A	FCGR2A	PNA days 5-15 interaction	0.0076322	0.00853782	0.0167341	-0.00910192	0.0243663	0.371689	0.581832
FCGR2A	FCGR2A	PNA days 16-28 interaction	0.00011384	0.00639126	0.0125269	-0.012413	0.0126407	0.985794	0.994485
FCGR3B	FCGR3B	PNA days 0-4 interaction	0.0326126	0.0337511	0.0661522	-0.0335396	0.0987647	0.334268	0.580739
FCGR3B	FCGR3B	PNA days 5-15 interaction	0.00549622	0.0108103	0.0211882	-0.0156919	0.0266844	0.611326	0.78308
FCGR3B	FCGR3B	PNA days 16-28 interaction	-0.00123774	0.00809226	0.0158608	-0.0170986	0.0146231	0.878482	0.972575
FCN2	FCN2	PNA days 5-15 interaction	0.0122328	0.0102725	0.020134	-0.00790121	0.0323668	0.234152	0.456427
FCN2	FCN2	PNA days 16-28 interaction	-0.00244145	0.00768987	0.0150721	-0.0175136	0.0126307	0.750974	0.943971
FCN2	FCN2	PNA days 0-4 interaction	-0.0308252	0.0320576	0.0628329	-0.0936581	0.0320076	0.336629	0.580739
FCRL1	FCRL1	PNA days 5-15 interaction	-0.00211659	0.0101678	0.0199289	-0.0220455	0.0178123	0.835164	0.91549
FCRL1	FCRL1	PNA days 0-4 interaction	-0.0129015	0.0317381	0.0622068	-0.0751083	0.0493052	0.684509	0.820192
FCRL1	FCRL1	PNA days 16-28 interaction	-0.020437	0.00761145	0.0149184	-0.0353554	-0.00551855	0.0074362	0.125021
FCRL5	FCRL5	PNA days 0-4 interaction	0.0174093	0.0213169	0.0417811	-0.0243718	0.0591905	0.414401	0.651894
FCRL5	FCRL5	PNA days 5-15 interaction	1.9766e-05	0.00682759	0.0133821	-0.0133623	0.0134018	0.997691	0.997911
FCRL5	FCRL5	PNA days 16-28 interaction	-0.0164371	0.00511092	0.0100174	-0.0264545	-0.00641967	0.00136322	0.051242
FETUB	FETUB	PNA days 5-15 interaction	0.00785112	0.0087216	0.0170943	-0.00924321	0.0249454	0.368348	0.579711
FETUB	FETUB	PNA days 16-28 interaction	0.00570218	0.0065287	0.0127963	-0.00709407	0.0184984	0.382764	0.704007
FETUB	FETUB	PNA days 0-4 interaction	-0.0441047	0.0272312	0.0533731	-0.0974778	0.00926842	0.105792	0.328995
FGF-19	FGF19	PNA days 0-4 interaction	0.0510791	0.0407883	0.079945	-0.0288658	0.131024	0.210902	0.466936
FGF-19	FGF19	PNA days 5-15 interaction	0.0168324	0.0130541	0.025586	-0.00875356	0.0424184	0.197693	0.410652
FGF-19	FGF19	PNA days 16-28 interaction	-0.0258796	0.00977087	0.0191509	-0.0450305	-0.0067287	0.00827272	0.130904
FGF-21	FGF21	PNA days 0-4 interaction	0.680342	0.148818	0.291683	0.388659	0.972025	5.77431e-06	0.00155329
FGF-21	FGF21	PNA days 16-28 interaction	-0.0304454	0.0356559	0.0698856	-0.100331	0.0394402	0.393486	0.708763
FGF-21	FGF21	PNA days 5-15 interaction	-0.0416206	0.0476357	0.093366	-0.134987	0.0517454	0.382582	0.589539
FGF-23	FGF23	PNA days 0-4 interaction	0.0422511	0.0813008	0.15935	-0.117098	0.201601	0.603453	0.784197
FGF-23	FGF23	PNA days 16-28 interaction	0.0174015	0.0194756	0.0381722	-0.0207707	0.0555737	0.371909	0.702059
FGF-23	FGF23	PNA days 5-15 interaction	-0.0242613	0.0260198	0.0509988	-0.0752601	0.0267375	0.351457	0.567819
FGF-5	FGF5	PNA days 0-4 interaction	0.0352106	0.0198051	0.038818	-0.00360741	0.0740286	0.0758889	0.272922
FGF-5	FGF5	PNA days 16-28 interaction	0.0143597	0.00474699	0.0093041	0.00505556	0.0236638	0.00258268	0.0768223
FGF-5	FGF5	PNA days 5-15 interaction	-0.0152189	0.0063416	0.0124295	-0.0276484	-0.00278935	0.0166774	0.103132
FKBP4	FKBP4	PNA days 0-4 interaction	0.13302	0.0691724	0.135578	-0.00255754	0.268598	0.0548981	0.237248
FKBP4	FKBP4	PNA days 16-28 interaction	-0.0130721	0.0165575	0.0324528	-0.0455249	0.0193807	0.430098	0.741148
FKBP4	FKBP4	PNA days 5-15 interaction	-0.0139946	0.0221245	0.0433641	-0.0573587	0.0293695	0.527249	0.714509
Flt3L	FLT3LG	PNA days 0-4 interaction	0.0820004	0.0398061	0.07802	0.00398035	0.16002	0.0397923	0.197669
Flt3L	FLT3LG	PNA days 16-28 interaction	0.0221233	0.00953977	0.018698	0.00342539	0.0408213	0.0206959	0.209403
Flt3L	FLT3LG	PNA days 5-15 interaction	-0.0169652	0.0127446	0.0249793	-0.0419446	0.00801408	0.183591	0.396674
FS	FST	PNA days 0-4 interaction	0.0592454	0.0387019	0.0758557	-0.0166103	0.135101	0.126285	0.355714
FS	FST	PNA days 16-28 interaction	-0.00291631	0.00926645	0.0181622	-0.0210786	0.0152459	0.753074	0.943971
FS	FST	PNA days 5-15 interaction	-0.0205524	0.0123813	0.0242673	-0.0448197	0.00371489	0.0973859	0.27007
FSTL3	FSTL3	PNA days 0-4 interaction	0.0204596	0.0260399	0.0510383	-0.0305786	0.0714979	0.432323	0.662649
FSTL3	FSTL3	PNA days 5-15 interaction	0.0178912	0.00833503	0.0163367	0.00155458	0.0342279	0.0321936	0.133139
FSTL3	FSTL3	PNA days 16-28 interaction	-0.00329817	0.00623885	0.0122281	-0.0155263	0.00892998	0.597225	0.844967
FUCA1	FUCA1	PNA days 0-4 interaction	0.055843	0.0222188	0.0435489	0.0122941	0.0993919	0.0122017	0.121565
FUCA1	FUCA1	PNA days 16-28 interaction	0.00357544	0.0053309	0.0104486	-0.00687312	0.014024	0.50265	0.781325
FUCA1	FUCA1	PNA days 5-15 interaction	-0.0153776	0.0071212	0.0139576	-0.0293352	-0.00142008	0.0311842	0.131912
FUT3/FUT5	FUT5	PNA days 0-4 interaction	0.0771493	0.029198	0.057228	0.0199213	0.134377	0.00842946	0.100779
FUT3/FUT5	FUT5	PNA days 16-28 interaction	0.00201363	0.00699559	0.0137114	-0.0116977	0.015725	0.773557	0.949465
FUT3/FUT5	FUT5	PNA days 5-15 interaction	-0.0109734	0.009346	0.0183182	-0.0292916	0.00734471	0.240762	0.456659
GAL	GAL	PNA days 0-4 interaction	0.0565457	0.0526293	0.103153	-0.0466077	0.159699	0.283027	0.536743
GAL	GAL	PNA days 16-28 interaction	0.0016673	0.012609	0.0247137	-0.0230464	0.026381	0.894842	0.972575
GAL	GAL	PNA days 5-15 interaction	-0.0338119	0.0168456	0.0330173	-0.0668292	-0.000794669	0.0451341	0.164069
Gal-3	LGALS3	PNA days 0-4 interaction	0.0727675	0.047409	0.0929216	-0.0201541	0.165689	0.125272	0.355714
Gal-3	LGALS3	PNA days 16-28 interaction	-0.00179239	0.0113421	0.0222305	-0.0240228	0.0204381	0.874479	0.972575
Gal-3	LGALS3	PNA days 5-15 interaction	-0.0178955	0.0151578	0.0297092	-0.0476047	0.0118137	0.238161	0.456659
Gal-4	LGALS4	PNA days 16-28 interaction	0.025971	0.0140595	0.0275567	-0.0015857	0.0535277	0.0651431	0.342401
Gal-4	LGALS4	PNA days 0-4 interaction	0.0217889	0.0587703	0.11519	-0.0934009	0.136979	0.71094	0.823868
Gal-4	LGALS4	PNA days 5-15 interaction	-0.0413121	0.0187897	0.0368278	-0.07814	-0.00448433	0.0282336	0.125535
Gal-9	LGALS9	PNA days 0-4 interaction	0.0364431	0.0263473	0.0516407	-0.0151976	0.0880838	0.167076	0.418079
Gal-9	LGALS9	PNA days 5-15 interaction	0.0153356	0.00843592	0.0165344	-0.00119882	0.03187	0.0695318	0.222667
Gal-9	LGALS9	PNA days 16-28 interaction	-0.0148396	0.00631464	0.0123767	-0.0272163	-0.00246291	0.0190638	0.209403
GAS6	GAS6	PNA days 5-15 interaction	0.00755162	0.00698253	0.0136858	-0.00613413	0.0212374	0.279863	0.494036
GAS6	GAS6	PNA days 0-4 interaction	-0.00417343	0.0218189	0.042765	-0.0469385	0.0385916	0.848368	0.907669
GAS6	GAS6	PNA days 16-28 interaction	-0.0091165	0.0052263	0.0102435	-0.01936	0.00112704	0.0815564	0.366129
GDF-15	GDF15	PNA days 0-4 interaction	0.131457	0.0423788	0.0830625	0.048395	0.21452	0.00200385	0.0602523
GDF-15	GDF15	PNA days 16-28 interaction	-0.0022994	0.0101536	0.019901	-0.0222004	0.0176017	0.820912	0.971301
GDF-15	GDF15	PNA days 5-15 interaction	-0.0044644	0.0135651	0.0265875	-0.0310519	0.0221231	0.742175	0.860562
GDF-2	GDF2	PNA days 16-28 interaction	0.0283005	0.0117478	0.0230256	0.00527486	0.0513261	0.0162651	0.203503
GDF-2	GDF2	PNA days 0-4 interaction	0.023761	0.0490402	0.0961187	-0.0723577	0.11988	0.628175	0.79123
GDF-2	GDF2	PNA days 5-15 interaction	-0.0459991	0.0156952	0.0307626	-0.0767617	-0.0152365	0.0034966	0.0472887
GDNF	GDNF	PNA days 0-4 interaction	0.0413596	0.0207425	0.0406552	0.000704375	0.0820149	0.0465648	0.215964
GDNF	GDNF	PNA days 16-28 interaction	0.00738581	0.00496899	0.00973923	-0.00235342	0.017125	0.13765	0.459975
GDNF	GDNF	PNA days 5-15 interaction	-0.0128487	0.00663865	0.0130117	-0.0258604	0.00016308	0.0533588	0.184019
GH	GH1	PNA days 5-15 interaction	0.0319534	0.0110625	0.0216825	0.0102708	0.0536359	0.00399411	0.0488371
GH	GH1	PNA days 16-28 interaction	-0.00315909	0.00827864	0.0162261	-0.0193852	0.013067	0.70288	0.924571
GH	GH1	PNA days 0-4 interaction	-0.111232	0.0345909	0.0677981	-0.17903	-0.0434339	0.00136315	0.0602523
GHRL	GHRL	PNA days 0-4 interaction	0.0283664	0.0420777	0.0824723	-0.0541059	0.110839	0.500457	0.721839
GHRL	GHRL	PNA days 16-28 interaction	0.00903871	0.0100867	0.0197698	-0.0107311	0.0288086	0.370523	0.701907
GHRL	GHRL	PNA days 5-15 interaction	-0.00674225	0.0134748	0.0264106	-0.0331529	0.0196684	0.616989	0.785714
GIF	CBLIF	PNA days 16-28 interaction	0.0238317	0.011528	0.0225948	0.00123692	0.0464265	0.0390913	0.293402
GIF	CBLIF	PNA days 0-4 interaction	0.00235292	0.0481123	0.0943001	-0.0919472	0.096653	0.96101	0.973679
GIF	CBLIF	PNA days 5-15 interaction	-0.033896	0.015401	0.0301861	-0.064082	-0.00370991	0.0280862	0.125535
GLO1	GLO1	PNA days 0-4 interaction	0.0591476	0.0484871	0.0950347	-0.0358871	0.154182	0.222939	0.484189
GLO1	GLO1	PNA days 16-28 interaction	0.00169283	0.0116017	0.0227393	-0.0210465	0.0244321	0.884033	0.972575
GLO1	GLO1	PNA days 5-15 interaction	-0.0176411	0.015504	0.0303879	-0.048029	0.0127467	0.255584	0.466116
GNLY	GNLY	PNA days 5-15 interaction	0.00457531	0.00838608	0.0164367	-0.0118614	0.021012	0.585532	0.759075
GNLY	GNLY	PNA days 16-28 interaction	0.000931944	0.00627643	0.0123018	-0.0113699	0.0132338	0.882006	0.972575
GNLY	GNLY	PNA days 0-4 interaction	-0.00976923	0.0262122	0.051376	-0.0611452	0.0416067	0.70949	0.823868
GP1BA	GP1BA	PNA days 5-15 interaction	0.00102412	0.00744757	0.0145972	-0.0135731	0.0156214	0.890669	0.952644
GP1BA	GP1BA	PNA days 16-28 interaction	-0.000844774	0.00557461	0.0109262	-0.011771	0.0100815	0.879596	0.972575
GP1BA	GP1BA	PNA days 0-4 interaction	-0.00248695	0.0232667	0.0456027	-0.0480897	0.0431158	0.914909	0.948403
GP6	GP6	PNA days 0-4 interaction	0.0769533	0.0521034	0.102123	-0.0251693	0.179076	0.140166	0.378942
GP6	GP6	PNA days 16-28 interaction	0.0140506	0.0124791	0.0244591	-0.0104085	0.0385097	0.260601	0.604324
GP6	GP6	PNA days 5-15 interaction	-0.0344002	0.0166729	0.0326788	-0.067079	-0.00172136	0.039475	0.152788
GRAP2	GRAP2	PNA days 0-4 interaction	0.0142941	0.0607996	0.119167	-0.104873	0.133461	0.8142	0.884929
GRAP2	GRAP2	PNA days 16-28 interaction	-0.00137246	0.0145539	0.0285256	-0.029898	0.0271531	0.924897	0.981449
GRAP2	GRAP2	PNA days 5-15 interaction	-0.00330574	0.019447	0.0381162	-0.0414219	0.0348104	0.865071	0.936392
GRN	GRN	PNA days 0-4 interaction	0.0382053	0.0220537	0.0432252	-0.00501993	0.0814305	0.0836743	0.290431
GRN	GRN	PNA days 5-15 interaction	0.0029541	0.00705889	0.0138354	-0.0108813	0.0167895	0.675722	0.826224
GRN	GRN	PNA days 16-28 interaction	-0.0038881	0.00528362	0.0103559	-0.014244	0.0064678	0.462066	0.758705
GT	FABP6	PNA days 0-4 interaction	0.109655	0.0557944	0.109357	0.000297834	0.219012	0.0497827	0.225068
GT	FABP6	PNA days 16-28 interaction	0.0224897	0.0133536	0.0261731	-0.00368345	0.0486629	0.0926071	0.377444
GT	FABP6	PNA days 5-15 interaction	-0.0217098	0.017844	0.0349742	-0.0566839	0.0132644	0.224161	0.445013
GUSB	GUSB	PNA days 0-4 interaction	0.069763	0.0413393	0.081025	-0.011262	0.150788	0.09196	0.299826
GUSB	GUSB	PNA days 16-28 interaction	-0.00354949	0.00990061	0.0194052	-0.0229547	0.0158557	0.720073	0.93462
GUSB	GUSB	PNA days 5-15 interaction	-0.0209683	0.0132279	0.0259267	-0.046895	0.00495844	0.113402	0.293319
HAOX1	HAO1	PNA days 5-15 interaction	0.0213199	0.0342873	0.0672031	-0.0458831	0.088523	0.534282	0.718406
HAOX1	HAO1	PNA days 16-28 interaction	0.0210394	0.0256626	0.0502988	-0.0292594	0.0713381	0.412594	0.725411
HAOX1	HAO1	PNA days 0-4 interaction	-0.106132	0.107156	0.210026	-0.316158	0.103894	0.322315	0.572906
HAVCR2	HAVCR2	PNA days 0-4 interaction	0.0531105	0.0250506	0.0490991	0.00401143	0.10221	0.034369	0.184905
HAVCR2	HAVCR2	PNA days 5-15 interaction	0.0239361	0.00802167	0.0157225	0.00821359	0.0396585	0.00295098	0.0453608
HAVCR2	HAVCR2	PNA days 16-28 interaction	-0.0157775	0.00600464	0.0117691	-0.0275466	-0.00400844	0.0088	0.133775
HB-EGF	HBEGF	PNA days 0-4 interaction	0.0666259	0.0546465	0.107107	-0.0404812	0.173733	0.223195	0.484189
HB-EGF	HBEGF	PNA days 16-28 interaction	0.012901	0.0130885	0.0256534	-0.0127524	0.0385544	0.324649	0.659098
HB-EGF	HBEGF	PNA days 5-15 interaction	-0.0496744	0.0174869	0.0342743	-0.0839488	-0.0154001	0.00463919	0.0542584
HDGF	HDGF	PNA days 0-4 interaction	0.159808	0.0927092	0.18171	-0.0219025	0.341518	0.0852135	0.292005
HDGF	HDGF	PNA days 16-28 interaction	0.00175891	0.0221963	0.0435048	-0.0417459	0.0452637	0.936862	0.983562
HDGF	HDGF	PNA days 5-15 interaction	-0.0306971	0.0296577	0.0581291	-0.0888262	0.027432	0.301018	0.517405
HGF	HGF	PNA days 0-4 interaction	0.114245	0.038214	0.0748995	0.0393458	0.189145	0.00289545	0.0687078
HGF	HGF	PNA days 16-28 interaction	-0.00122876	0.00915132	0.0179366	-0.0191653	0.0167078	0.893228	0.972575
HGF	HGF	PNA days 5-15 interaction	-0.0186989	0.012227	0.0239649	-0.0426638	0.00526597	0.126655	0.318413
HO-1	HMOX1	PNA days 5-15 interaction	0.0159794	0.0109178	0.0213988	-0.00541945	0.0373782	0.143768	0.349361
HO-1	HMOX1	PNA days 16-28 interaction	-0.00708153	0.0081718	0.0160167	-0.0230983	0.00893519	0.38648	0.704835
HO-1	HMOX1	PNA days 0-4 interaction	-0.0677907	0.034115	0.0668654	-0.134656	-0.000925217	0.0473166	0.217576
hOSCAR	OSCAR	PNA days 0-4 interaction	0.0338322	0.0137821	0.0270128	0.00681937	0.060845	0.0143552	0.1309
hOSCAR	OSCAR	PNA days 5-15 interaction	0.00145326	0.00441434	0.00865211	-0.00719886	0.0101054	0.7421	0.860562
hOSCAR	OSCAR	PNA days 16-28 interaction	-0.000112337	0.00330445	0.00647672	-0.00658905	0.00636438	0.972891	0.994485
HSP 27	HSPB1	PNA days 16-28 interaction	0.00729455	0.00609848	0.011953	-0.00465847	0.0192476	0.232066	0.561315
HSP 27	HSPB1	PNA days 0-4 interaction	0.00664934	0.0254752	0.0499313	-0.043282	0.0565807	0.794163	0.871787
HSP 27	HSPB1	PNA days 5-15 interaction	-0.00202281	0.00814873	0.0159715	-0.0179943	0.0139487	0.804027	0.89953
HTRA2	HTRA2	PNA days 5-15 interaction	0.00841149	0.0115457	0.0226296	-0.0142181	0.0310411	0.466532	0.658777
HTRA2	HTRA2	PNA days 16-28 interaction	-0.00280633	0.00863932	0.0169331	-0.0197394	0.0141267	0.745406	0.942487
HTRA2	HTRA2	PNA days 0-4 interaction	-0.00889032	0.0361115	0.0707786	-0.0796689	0.0618883	0.805608	0.879142
ICAM1	ICAM1	PNA days 0-4 interaction	0.0427986	0.0314836	0.0617078	-0.0189092	0.104506	0.174484	0.426692
ICAM1	ICAM1	PNA days 5-15 interaction	0.0282921	0.0100786	0.0197541	0.00853801	0.0480463	0.00514476	0.0564874
ICAM1	ICAM1	PNA days 16-28 interaction	-0.00379021	0.00754409	0.0147864	-0.0185766	0.0109962	0.615547	0.85306
ICAM-2	ICAM2	PNA days 0-4 interaction	0.0286079	0.0202157	0.0396228	-0.0110149	0.0682307	0.157503	0.409754
ICAM-2	ICAM2	PNA days 5-15 interaction	0.00918644	0.00647278	0.0126866	-0.00350021	0.0218731	0.156301	0.360899
ICAM-2	ICAM2	PNA days 16-28 interaction	-0.00632868	0.00484515	0.0094965	-0.0158252	0.00316782	0.191944	0.526866
ICAM3	ICAM3	PNA days 0-4 interaction	0.0385098	0.0224589	0.0440194	-0.0055096	0.0825293	0.0868748	0.295214
ICAM3	ICAM3	PNA days 5-15 interaction	-0.00178344	0.00719188	0.0140961	-0.0158795	0.0123126	0.804227	0.89953
ICAM3	ICAM3	PNA days 16-28 interaction	-0.0086143	0.00538351	0.0105517	-0.019166	0.00193737	0.110049	0.411154
IDUA	IDUA	PNA days 0-4 interaction	0.0830756	0.0235262	0.0461113	0.0369643	0.129187	0.00044269	0.0396945
IDUA	IDUA	PNA days 16-28 interaction	-0.000129398	0.0056395	0.0110534	-0.0111828	0.010924	0.981701	0.994485
IDUA	IDUA	PNA days 5-15 interaction	-0.0243128	0.00753384	0.0147663	-0.0390792	-0.00954652	0.00131237	0.0252004
IFN-gamma	IFNG	PNA days 16-28 interaction	0.0554572	0.0305579	0.0598935	-0.00443624	0.115351	0.0699905	0.354861
IFN-gamma	IFNG	PNA days 5-15 interaction	-0.0397663	0.0408306	0.0800279	-0.119794	0.0402616	0.330436	0.548686
IFN-gamma	IFNG	PNA days 0-4 interaction	-0.0761853	0.127641	0.250176	-0.326361	0.17399	0.550791	0.75981
IGF2R	IGF2R	PNA days 0-4 interaction	0.0312422	0.0177135	0.0347185	-0.00347629	0.0659607	0.0782346	0.278743
IGF2R	IGF2R	PNA days 5-15 interaction	0.00931832	0.00566929	0.0111118	-0.00179348	0.0204301	0.10072	0.273755
IGF2R	IGF2R	PNA days 16-28 interaction	-0.00496776	0.00424344	0.00831715	-0.0132849	0.00334939	0.242141	0.573885
IGFBP-1	IGFBP1	PNA days 0-4 interaction	0.0727776	0.0884502	0.173362	-0.100585	0.24614	0.410904	0.650196
IGFBP-1	IGFBP1	PNA days 16-28 interaction	-0.00476642	0.0211679	0.041489	-0.0462555	0.0367226	0.821912	0.971301
IGFBP-1	IGFBP1	PNA days 5-15 interaction	-0.0821985	0.0282864	0.0554413	-0.13764	-0.0267572	0.00377958	0.0472887
IGFBP-2	IGFBP2	PNA days 0-4 interaction	0.0256054	0.0331491	0.0649722	-0.0393668	0.0905775	0.440134	0.670799
IGFBP-2	IGFBP2	PNA days 5-15 interaction	-0.0026851	0.0106105	0.0207966	-0.0234817	0.0181115	0.8003	0.898875
IGFBP-2	IGFBP2	PNA days 16-28 interaction	-0.0045813	0.00794208	0.0155665	-0.0201478	0.0109852	0.564243	0.820985
IGFBP3	IGFBP3	PNA days 0-4 interaction	0.0260428	0.0230161	0.0451116	-0.0190689	0.0711544	0.258251	0.519929
IGFBP3	IGFBP3	PNA days 16-28 interaction	0.0142038	0.00551324	0.010806	0.00339789	0.0250098	0.0101984	0.144388
IGFBP3	IGFBP3	PNA days 5-15 interaction	-0.0180881	0.00736586	0.0144371	-0.0325252	-0.00365103	0.0143147	0.097485
IGFBP6	IGFBP6	PNA days 5-15 interaction	0.0173846	0.0107043	0.0209805	-0.00359586	0.0383651	0.104824	0.278177
IGFBP6	IGFBP6	PNA days 16-28 interaction	-0.00841548	0.00801127	0.0157021	-0.0241176	0.0072866	0.293882	0.634974
IGFBP6	IGFBP6	PNA days 0-4 interaction	-0.0426642	0.0334618	0.0655851	-0.108249	0.0229208	0.202743	0.458301
IGFBP-7	IGFBP7	PNA days 0-4 interaction	0.051645	0.0207192	0.0406095	0.0110355	0.0922545	0.0129227	0.125469
IGFBP-7	IGFBP7	PNA days 16-28 interaction	0.00431891	0.00496274	0.00972697	-0.00540806	0.0140459	0.384467	0.704007
IGFBP-7	IGFBP7	PNA days 5-15 interaction	-0.00282357	0.00663043	0.0129957	-0.0158192	0.0101721	0.670355	0.826224
IGFBPL1	IGFBPL1	PNA days 0-4 interaction	0.0427128	0.0235864	0.0462294	-0.00351661	0.0889422	0.0706063	0.268439
IGFBPL1	IGFBPL1	PNA days 5-15 interaction	0.0109961	0.00754909	0.0147962	-0.00380008	0.0257923	0.145691	0.349361
IGFBPL1	IGFBPL1	PNA days 16-28 interaction	-0.00603783	0.00565049	0.011075	-0.0171128	0.00503712	0.285657	0.626979
IgG Fc receptor II-b	FCGR2B	PNA days 0-4 interaction	0.0439047	0.0237598	0.0465693	-0.00266458	0.090474	0.0650797	0.26129
IgG Fc receptor II-b	FCGR2B	PNA days 5-15 interaction	0.00473669	0.00761538	0.0149262	-0.0101895	0.0196628	0.534168	0.718406
IgG Fc receptor II-b	FCGR2B	PNA days 16-28 interaction	-0.000453947	0.00570084	0.0111737	-0.0116276	0.0107197	0.936558	0.983562
IGLC2	IGLC2	PNA days 0-4 interaction	0.0170701	0.0341931	0.0670185	-0.0499484	0.0840886	0.617788	0.789477
IGLC2	IGLC2	PNA days 5-15 interaction	0.0150531	0.0109537	0.0214692	-0.00641617	0.0365223	0.169835	0.379134
IGLC2	IGLC2	PNA days 16-28 interaction	-0.0188081	0.00819971	0.0160714	-0.0348795	-0.00273663	0.0221204	0.212261
IL10	IL10	PNA days 0-4 interaction	0.224425	0.0789955	0.154831	0.0695939	0.379256	0.00463386	0.0804198
IL10	IL10	PNA days 16-28 interaction	-0.00227756	0.0189169	0.0370772	-0.0393547	0.0347996	0.904204	0.978796
IL10	IL10	PNA days 5-15 interaction	-0.0362085	0.0252749	0.0495388	-0.0857473	0.0133302	0.152438	0.356573
IL-10RA	IL10RA	PNA days 0-4 interaction	0.0342635	0.0246305	0.0482757	-0.0140122	0.0825392	0.164669	0.417887
IL-10RA	IL10RA	PNA days 16-28 interaction	-0.00693766	0.00590552	0.0115748	-0.0185125	0.00463716	0.240512	0.572546
IL-10RA	IL10RA	PNA days 5-15 interaction	-0.00933772	0.00788906	0.0154626	-0.0248003	0.00612484	0.23699	0.456659
IL-10RB	IL10RB	PNA days 0-4 interaction	0.020632	0.0130151	0.0255096	-0.00487761	0.0461415	0.113392	0.344662
IL-10RB	IL10RB	PNA days 5-15 interaction	0.00301482	0.00416715	0.00816762	-0.0051528	0.0111824	0.469645	0.661437
IL-10RB	IL10RB	PNA days 16-28 interaction	-0.00167556	0.00311929	0.0061138	-0.00778936	0.00443824	0.591336	0.84387
IL-12B	IL12B	PNA days 0-4 interaction	0.0279525	0.052	0.10192	-0.0739675	0.129873	0.591069	0.784197
IL-12B	IL12B	PNA days 16-28 interaction	0.00272594	0.0124584	0.0244184	-0.0216924	0.0271443	0.826869	0.971301
IL-12B	IL12B	PNA days 5-15 interaction	-0.0166111	0.0166443	0.0326227	-0.0492338	0.0160117	0.318638	0.53739
IL13	IL13	PNA days 0-4 interaction	0.0092588	0.0336894	0.0660312	-0.0567724	0.07529	0.783532	0.869155
IL13	IL13	PNA days 5-15 interaction	0.00252358	0.0107772	0.0211232	-0.0185997	0.0236468	0.814931	0.905853
IL13	IL13	PNA days 16-28 interaction	-0.0179466	0.00806579	0.0158089	-0.0337556	-0.0021377	0.0264049	0.229126
IL13RA1	IL13RA1	PNA days 0-4 interaction	0.0161214	0.0137993	0.0270466	-0.0109253	0.043168	0.243117	0.505008
IL13RA1	IL13RA1	PNA days 16-28 interaction	0.00333855	0.00330678	0.00648128	-0.00314273	0.00981983	0.31305	0.653097
IL13RA1	IL13RA1	PNA days 5-15 interaction	-0.00165084	0.0044177	0.00865869	-0.0103095	0.00700785	0.708756	0.847239
IL-15RA	IL15RA	PNA days 0-4 interaction	0.0604852	0.02443	0.0478828	0.0126024	0.108368	0.0135424	0.125618
IL-15RA	IL15RA	PNA days 5-15 interaction	0.00491687	0.00782388	0.0153348	-0.0104179	0.0202517	0.529931	0.716339
IL-15RA	IL15RA	PNA days 16-28 interaction	-0.00106825	0.00585666	0.0114791	-0.0125473	0.0104108	0.855326	0.972575
IL16	IL16	PNA days 5-15 interaction	0.00134605	0.0199473	0.0390967	-0.0377507	0.0404428	0.946219	0.975222
IL16	IL16	PNA days 16-28 interaction	-0.00386083	0.0149276	0.0292581	-0.0331189	0.0253972	0.795993	0.960189
IL16	IL16	PNA days 0-4 interaction	-0.0177003	0.0623724	0.12225	-0.13995	0.10455	0.776662	0.868257
IL-17A	IL17A	PNA days 16-28 interaction	0.0203545	0.0148773	0.0291595	-0.00880501	0.0495139	0.171724	0.496707
IL-17A	IL17A	PNA days 0-4 interaction	-0.0330934	0.0621005	0.121717	-0.15481	0.0886236	0.594281	0.784197
IL-17A	IL17A	PNA days 5-15 interaction	-0.0401814	0.0198761	0.0389572	-0.0791386	-0.00122423	0.043618	0.159636
IL-17C	IL17C	PNA days 0-4 interaction	0.166504	0.0820093	0.160738	0.00576611	0.327243	0.0427169	0.205193
IL-17C	IL17C	PNA days 16-28 interaction	0.00385595	0.0196276	0.0384701	-0.0346141	0.042326	0.844312	0.972575
IL-17C	IL17C	PNA days 5-15 interaction	-0.0264334	0.0262277	0.0514063	-0.0778397	0.0249729	0.313889	0.53272
IL-17D	IL17D	PNA days 5-15 interaction	0.0144331	0.00727495	0.0142589	0.000174196	0.028692	0.047672	0.170983
IL-17D	IL17D	PNA days 0-4 interaction	0.0073783	0.0227285	0.0445478	-0.0371695	0.0519261	0.745565	0.849817
IL-17D	IL17D	PNA days 16-28 interaction	-0.0151006	0.00544535	0.0106729	-0.0257735	-0.00442771	0.0057074	0.113725
IL-17RA	IL17RA	PNA days 0-4 interaction	0.00913871	0.0168727	0.0330704	-0.0239317	0.0422091	0.588261	0.784197
IL-17RA	IL17RA	PNA days 5-15 interaction	0.00440919	0.00540756	0.0105988	-0.00618963	0.015008	0.415157	0.615302
IL-17RA	IL17RA	PNA days 16-28 interaction	-0.00431645	0.00404807	0.00793422	-0.0122507	0.00361776	0.286685	0.626979
IL18	IL18	PNA days 0-4 interaction	0.109022	0.04529	0.0887684	0.0202536	0.19779	0.0163497	0.141874
IL18	IL18	PNA days 5-15 interaction	0.0187279	0.0145025	0.028425	-0.00969702	0.0471529	0.197032	0.410652
IL18	IL18	PNA days 16-28 interaction	-0.0174767	0.0108559	0.0212775	-0.0387542	0.00380088	0.107902	0.411154
IL-18BP	IL18BP	PNA days 0-4 interaction	0.0691641	0.0329594	0.0646004	0.00456371	0.133764	0.036241	0.189297
IL-18BP	IL18BP	PNA days 16-28 interaction	0.00396467	0.00789727	0.0154787	-0.011514	0.0194433	0.615812	0.85306
IL-18BP	IL18BP	PNA days 5-15 interaction	0.0025061	0.0105505	0.0206791	-0.018173	0.0231852	0.812316	0.904816
IL-18R1	IL18R1	PNA days 0-4 interaction	0.0562261	0.0222983	0.0437048	0.0125214	0.0999309	0.01192	0.120999
IL-18R1	IL18R1	PNA days 16-28 interaction	0.00375695	0.0053458	0.0104778	-0.00672082	0.0142347	0.482438	0.770183
IL-18R1	IL18R1	PNA days 5-15 interaction	-0.0103627	0.00714141	0.0139972	-0.0243598	0.0036345	0.147238	0.350415
IL-1ra	IL1RN	PNA days 0-4 interaction	0.111475	0.0541839	0.1062	0.00527444	0.217675	0.040039	0.197669
IL-1ra	IL1RN	PNA days 16-28 interaction	0.0258964	0.012976	0.025433	0.000463411	0.0513295	0.0463664	0.315513
IL-1ra	IL1RN	PNA days 5-15 interaction	-0.0296593	0.0173371	0.0339807	-0.0636399	0.00432142	0.0875887	0.258916
IL1RL2	IL1RL2	PNA days 0-4 interaction	0.0723785	0.026885	0.0526946	0.0196839	0.125073	0.00727979	0.0951778
IL1RL2	IL1RL2	PNA days 16-28 interaction	0.00788526	0.00644396	0.0126302	-0.0047449	0.0205154	0.221514	0.561315
IL1RL2	IL1RL2	PNA days 5-15 interaction	-0.0184546	0.00860861	0.0168729	-0.0353275	-0.00158169	0.0324187	0.133139
IL-1RT1	IL1R1	PNA days 0-4 interaction	0.0279457	0.020889	0.0409425	-0.0129968	0.0688882	0.181413	0.433575
IL-1RT1	IL1R1	PNA days 5-15 interaction	0.00780408	0.00668525	0.0131031	-0.00529902	0.0209072	0.243482	0.456659
IL-1RT1	IL1R1	PNA days 16-28 interaction	-0.00052962	0.00500384	0.00980753	-0.0103371	0.00927791	0.915739	0.981409
IL-1RT2	IL1R2	PNA days 0-4 interaction	0.0117783	0.0296384	0.0580912	-0.046313	0.0698695	0.691203	0.823868
IL-1RT2	IL1R2	PNA days 5-15 interaction	0.00878168	0.00949334	0.0186069	-0.00982526	0.0273886	0.355287	0.570581
IL-1RT2	IL1R2	PNA days 16-28 interaction	-0.00651355	0.00710645	0.0139286	-0.0204422	0.00741509	0.359706	0.696121
IL2	IL2	PNA days 0-4 interaction	0.0540469	0.0201892	0.0395708	0.0144761	0.0936177	0.00760715	0.0951778
IL2	IL2	PNA days 16-28 interaction	0.00440641	0.00482986	0.00946653	-0.00506012	0.0138729	0.361918	0.697326
IL2	IL2	PNA days 5-15 interaction	-0.01314	0.00645479	0.0126514	-0.0257914	-0.000488588	0.0421665	0.159636
IL-20	IL20	PNA days 0-4 interaction	0.00155268	0.0208767	0.0409183	-0.0393657	0.042471	0.940735	0.960371
IL-20	IL20	PNA days 16-28 interaction	-0.00127672	0.00500057	0.00980111	-0.0110778	0.0085244	0.798558	0.960332
IL-20	IL20	PNA days 5-15 interaction	-0.0155649	0.00668095	0.0130947	-0.0286596	-0.00247024	0.0201138	0.111732
IL-20RA	IL20RA	PNA days 0-4 interaction	0.0170566	0.0155708	0.0305187	-0.013462	0.0475753	0.273732	0.53051
IL-20RA	IL20RA	PNA days 16-28 interaction	-0.00248099	0.00373391	0.00731847	-0.00979946	0.00483748	0.506637	0.781325
IL-20RA	IL20RA	PNA days 5-15 interaction	-0.0044886	0.004988	0.00977649	-0.0142651	0.00528789	0.368515	0.579711
IL-22 RA1	IL22RA1	PNA days 16-28 interaction	0.0116618	0.00713133	0.0139774	-0.00231563	0.0256392	0.10246	0.396571
IL-22 RA1	IL22RA1	PNA days 5-15 interaction	0.00115554	0.00952777	0.0186744	-0.0175189	0.01983	0.903504	0.954529
IL-22 RA1	IL22RA1	PNA days 0-4 interaction	-0.0152337	0.0297731	0.0583552	-0.0735889	0.0431215	0.609059	0.785572
IL-24	IL24	PNA days 0-4 interaction	0.0530263	0.0576173	0.11293	-0.0599035	0.165956	0.357734	0.599544
IL-24	IL24	PNA days 5-15 interaction	4.82656e-05	0.0184243	0.0361116	-0.0360633	0.0361599	0.997911	0.997911
IL-24	IL24	PNA days 16-28 interaction	-0.00389338	0.0137872	0.0270229	-0.0309163	0.0231295	0.777729	0.949465
IL-27	IL27	PNA days 0-4 interaction	0.0155115	0.0337914	0.0662312	-0.0507197	0.0817427	0.646358	0.802399
IL-27	IL27	PNA days 5-15 interaction	0.0123781	0.0108169	0.0212012	-0.0088231	0.0335792	0.252901	0.464495
IL-27	IL27	PNA days 16-28 interaction	-0.00600452	0.00809666	0.0158695	-0.021874	0.00986494	0.458589	0.758705
IL2-RA	IL2RA	PNA days 0-4 interaction	0.0604671	0.0294923	0.057805	0.00266206	0.118272	0.0407338	0.199225
IL2-RA	IL2RA	PNA days 5-15 interaction	-0.000339144	0.0094432	0.0185087	-0.0188478	0.0181695	0.971362	0.984167
IL2-RA	IL2RA	PNA days 16-28 interaction	-0.0117624	0.00706866	0.0138546	-0.0256169	0.0020922	0.0965822	0.38551
IL-2RB	IL2RB	PNA days 0-4 interaction	0.014566	0.0186926	0.0366374	-0.0220714	0.0512034	0.436111	0.666556
IL-2RB	IL2RB	PNA days 16-28 interaction	0.0105656	0.00447592	0.0087728	0.00179283	0.0193384	0.0185295	0.209403
IL-2RB	IL2RB	PNA days 5-15 interaction	-0.00979228	0.00598036	0.0117215	-0.0215138	0.00192923	0.102009	0.273755
IL33	IL33	PNA days 0-4 interaction	0.0917133	0.0317932	0.0623146	0.0293987	0.154028	0.00404178	0.0767246
IL33	IL33	PNA days 5-15 interaction	0.0107409	0.0101673	0.0199279	-0.00918704	0.0306688	0.291152	0.50857
IL33	IL33	PNA days 16-28 interaction	-0.0145369	0.00760859	0.0149128	-0.0294497	0.000375952	0.0564739	0.328815
IL4	IL4	PNA days 16-28 interaction	-0.00896182	0.00751879	0.0147368	-0.0236987	0.00577501	0.233707	0.561315
IL4	IL4	PNA days 0-4 interaction	-0.0104533	0.0314141	0.0615716	-0.0720249	0.0511182	0.73942	0.8464
IL4	IL4	PNA days 5-15 interaction	-0.0170001	0.010047	0.0196921	-0.0366922	0.00269199	0.0910937	0.26491
IL-4RA	IL4R	PNA days 0-4 interaction	0.0631798	0.0309359	0.0606344	0.0025454	0.123814	0.0415249	0.201265
IL-4RA	IL4R	PNA days 16-28 interaction	0.0172129	0.00741582	0.014535	0.00267787	0.0317479	0.0205871	0.209403
IL-4RA	IL4R	PNA days 5-15 interaction	-0.00153168	0.00990682	0.0194174	-0.020949	0.0178857	0.877178	0.941959
IL5	IL5	PNA days 0-4 interaction	0.0339017	0.0239052	0.0468542	-0.0129526	0.0807559	0.15661	0.409754
IL5	IL5	PNA days 16-28 interaction	-0.000666658	0.0057246	0.0112202	-0.0118869	0.0105536	0.907327	0.980205
IL5	IL5	PNA days 5-15 interaction	-0.0222867	0.00764862	0.0149913	-0.037278	-0.00729537	0.0036899	0.0472887
IL6	IL6	PNA days 0-4 interaction	0.16088	0.111641	0.218817	-0.0579372	0.379697	0.150034	0.397627
IL6	IL6	PNA days 16-28 interaction	0.0233767	0.0267165	0.0523643	-0.0289876	0.075741	0.381886	0.704007
IL6	IL6	PNA days 5-15 interaction	-0.0298968	0.0357014	0.0699748	-0.0998716	0.040078	0.402654	0.601744
IL-6RA	IL6R	PNA days 0-4 interaction	0.00546328	0.0204657	0.0401128	-0.0346496	0.0455761	0.789594	0.870507
IL-6RA	IL6R	PNA days 5-15 interaction	0.00506237	0.00655595	0.0128497	-0.0077873	0.017912	0.440287	0.633354
IL-6RA	IL6R	PNA days 16-28 interaction	0.000436791	0.00490764	0.00961898	-0.00918219	0.0100558	0.929107	0.983562
IL7	IL7	PNA days 0-4 interaction	0.0874991	0.036967	0.0724553	0.0150438	0.159954	0.0182213	0.146953
IL7	IL7	PNA days 16-28 interaction	0.0169544	0.0088557	0.0173572	-0.000402808	0.0343115	0.0559817	0.328815
IL7	IL7	PNA days 5-15 interaction	-0.0344759	0.0118313	0.0231894	-0.0576654	-0.0112865	0.00368841	0.0472887
IL7R	IL7R	PNA days 16-28 interaction	0.00891513	0.00677072	0.0132706	-0.00435548	0.0221857	0.188386	0.522432
IL7R	IL7R	PNA days 5-15 interaction	0.000410966	0.00904543	0.017729	-0.0173181	0.01814	0.963775	0.980172
IL7R	IL7R	PNA days 0-4 interaction	-0.0394716	0.0282559	0.0553816	-0.0948532	0.01591	0.162902	0.417449
IL8	CXCL8	PNA days 0-4 interaction	0.0955417	0.0737987	0.144645	-0.0491038	0.240187	0.195895	0.453302
IL8	CXCL8	PNA days 16-28 interaction	0.0335053	0.0176702	0.0346337	-0.00112839	0.0681389	0.0583678	0.330546
IL8	CXCL8	PNA days 5-15 interaction	-0.0545551	0.0236098	0.0462751	-0.10083	-0.00827994	0.0211502	0.113351
INHBC	INHBC	PNA days 16-28 interaction	0.00373106	0.00731737	0.0143421	-0.010611	0.0180731	0.610297	0.85306
INHBC	INHBC	PNA days 0-4 interaction	-0.00503741	0.0305399	0.0598582	-0.0648956	0.0548207	0.869037	0.917167
INHBC	INHBC	PNA days 5-15 interaction	-0.0187512	0.00977585	0.0191607	-0.0379118	0.000409512	0.055524	0.187682
ITGA5	ITGA5	PNA days 5-15 interaction	0.00798213	0.00759228	0.0148809	-0.00689875	0.022863	0.293474	0.510968
ITGA5	ITGA5	PNA days 16-28 interaction	-0.00417817	0.00568219	0.0111371	-0.0153153	0.00695893	0.462405	0.758705
ITGA5	ITGA5	PNA days 0-4 interaction	-0.0117235	0.0237332	0.0465171	-0.0582406	0.0347936	0.621488	0.79123
ITGAM	ITGAM	PNA days 0-4 interaction	0.0315881	0.0284803	0.0558214	-0.0242334	0.0874095	0.267762	0.525068
ITGAM	ITGAM	PNA days 16-28 interaction	-0.00523664	0.00681034	0.0133483	-0.0185849	0.00811162	0.442197	0.741148
ITGAM	ITGAM	PNA days 5-15 interaction	-0.00769089	0.0091031	0.0178421	-0.025533	0.0101512	0.398475	0.601744
ITGB1	ITGB1	PNA days 0-4 interaction	0.00444121	0.0172702	0.0338496	-0.0294084	0.0382908	0.797134	0.871787
ITGB1	ITGB1	PNA days 16-28 interaction	0.00145966	0.00413528	0.00810515	-0.00664549	0.00956481	0.724216	0.93462
ITGB1	ITGB1	PNA days 5-15 interaction	-0.00244347	0.00552524	0.0108295	-0.0132729	0.00838601	0.658459	0.818131
ITGB1BP2	ITGB1BP2	PNA days 5-15 interaction	0.0143763	0.0205733	0.0403237	-0.0259474	0.0547	0.48493	0.677642
ITGB1BP2	ITGB1BP2	PNA days 16-28 interaction	0.00883931	0.0153989	0.0301817	-0.0213424	0.0390211	0.566144	0.820985
ITGB1BP2	ITGB1BP2	PNA days 0-4 interaction	-0.0252813	0.0642857	0.126	-0.151281	0.100719	0.69425	0.823868
ITGB2	ITGB2	PNA days 0-4 interaction	0.097879	0.0316438	0.0620219	0.0358572	0.159901	0.00206382	0.0602523
ITGB2	ITGB2	PNA days 16-28 interaction	-0.00458621	0.00758369	0.014864	-0.0194502	0.0102778	0.545553	0.810526
ITGB2	ITGB2	PNA days 5-15 interaction	-0.0102952	0.0101313	0.0198574	-0.0301526	0.00956222	0.309917	0.527643
ITGB7	ITGB7	PNA days 0-4 interaction	0.0216656	0.0260449	0.051048	-0.0293824	0.0727136	0.405792	0.644
ITGB7	ITGB7	PNA days 16-28 interaction	0.00651727	0.00624232	0.0122349	-0.00571768	0.0187522	0.296845	0.636973
ITGB7	ITGB7	PNA days 5-15 interaction	-0.0211258	0.00833928	0.016345	-0.0374708	-0.00478082	0.0115296	0.0861516
JAM-A	F11R	PNA days 0-4 interaction	0.0624589	0.0251419	0.0492781	0.0131807	0.111737	0.0132273	0.125469
JAM-A	F11R	PNA days 16-28 interaction	0.0129068	0.00602349	0.011806	0.00110078	0.0247129	0.0324937	0.268948
JAM-A	F11R	PNA days 5-15 interaction	0.00527337	0.00804735	0.0157728	-0.0104994	0.0210462	0.512505	0.69841
KIM1	HAVCR1	PNA days 16-28 interaction	0.0299108	0.0144937	0.0284077	0.00150307	0.0583185	0.0394382	0.293402
KIM1	HAVCR1	PNA days 5-15 interaction	0.00766447	0.0193619	0.0379492	-0.0302848	0.0456137	0.692341	0.837311
KIM1	HAVCR1	PNA days 0-4 interaction	0.00506202	0.0604493	0.118481	-0.113419	0.123543	0.933289	0.957808
KIT	KIT	PNA days 0-4 interaction	0.0145425	0.0173081	0.0339239	-0.0193815	0.0484664	0.401093	0.639197
KIT	KIT	PNA days 5-15 interaction	0.000106444	0.00554015	0.0108587	-0.0107523	0.0109651	0.984677	0.992053
KIT	KIT	PNA days 16-28 interaction	-0.00711711	0.00414686	0.00812785	-0.015245	0.00101074	0.0865779	0.369674
KLK10	KLK10	PNA days 0-4 interaction	0.0776768	0.0550125	0.107825	-0.0301477	0.185501	0.158418	0.409754
KLK10	KLK10	PNA days 16-28 interaction	0.000205704	0.0131713	0.0258158	-0.0256101	0.0260215	0.987544	0.994485
KLK10	KLK10	PNA days 5-15 interaction	-0.0363366	0.0175988	0.0344937	-0.0708303	-0.00184289	0.0393313	0.152788
KLK6	KLK6	PNA days 16-28 interaction	-0.000305054	0.00607799	0.0119129	-0.0122179	0.0116078	0.959986	0.994485
KLK6	KLK6	PNA days 5-15 interaction	-0.00166915	0.0081198	0.0159148	-0.0175839	0.0142457	0.837194	0.91549
KLK6	KLK6	PNA days 0-4 interaction	-0.00969002	0.0253605	0.0497065	-0.0593965	0.0400165	0.702516	0.823868
KYAT1	KYAT1	PNA days 0-4 interaction	0.079018	0.0871241	0.170763	-0.0917453	0.249781	0.36475	0.604412
KYAT1	KYAT1	PNA days 16-28 interaction	-0.000775277	0.0208477	0.0408616	-0.0416368	0.0400863	0.970346	0.994485
KYAT1	KYAT1	PNA days 5-15 interaction	-0.0372071	0.0278596	0.0546048	-0.0918119	0.0173977	0.18215	0.395148
LAIR1	LAIR1	PNA days 0-4 interaction	0.0486757	0.0282116	0.0552947	-0.00661899	0.10397	0.0849333	0.292005
LAIR1	LAIR1	PNA days 5-15 interaction	0.0146555	0.00903805	0.0177146	-0.00305909	0.0323701	0.105387	0.278177
LAIR1	LAIR1	PNA days 16-28 interaction	-0.00441203	0.00676573	0.0132608	-0.0176729	0.00884879	0.514556	0.783096
LAMA4	LAMA4	PNA days 0-4 interaction	0.0467775	0.0298729	0.0585508	-0.0117733	0.105328	0.117847	0.352233
LAMA4	LAMA4	PNA days 16-28 interaction	0.00506073	0.0071538	0.0140214	-0.00896071	0.0190822	0.47955	0.76861
LAMA4	LAMA4	PNA days 5-15 interaction	-0.0119581	0.00955813	0.0187339	-0.030692	0.00677583	0.211335	0.428951
LAP TGF-beta-1	TGFB1	PNA days 0-4 interaction	0.0629806	0.0414937	0.0813277	-0.0183471	0.144308	0.12953	0.361073
LAP TGF-beta-1	TGFB1	PNA days 16-28 interaction	0.0175444	0.00993656	0.0194757	-0.00193126	0.0370201	0.0779105	0.361344
LAP TGF-beta-1	TGFB1	PNA days 5-15 interaction	-0.0435619	0.0132762	0.0260214	-0.0695833	-0.0175406	0.0010872	0.0244691
LCN2	LCN2	PNA days 0-4 interaction	0.0768909	0.0424978	0.0832958	-0.00640484	0.160187	0.0708521	0.268439
LCN2	LCN2	PNA days 16-28 interaction	0.00906043	0.010173	0.0199391	-0.0108787	0.0289996	0.373443	0.70249
LCN2	LCN2	PNA days 5-15 interaction	-0.0165402	0.0135933	0.0266428	-0.043183	0.0101026	0.224106	0.445013
LDL receptor	LDLR	PNA days 0-4 interaction	0.074523	0.0409713	0.0803038	-0.00578081	0.154827	0.0693792	0.266874
LDL receptor	LDLR	PNA days 5-15 interaction	0.022241	0.0131154	0.0257062	-0.00346522	0.0479471	0.0903956	0.264309
LDL receptor	LDLR	PNA days 16-28 interaction	-0.00781596	0.00981713	0.0192416	-0.0270575	0.0114256	0.426227	0.737512
LEP	LEP	PNA days 0-4 interaction	0.0326279	0.0590241	0.115687	-0.0830595	0.148315	0.580591	0.780896
LEP	LEP	PNA days 5-15 interaction	-0.00388072	0.0188808	0.0370064	-0.0408871	0.0331257	0.837214	0.91549
LEP	LEP	PNA days 16-28 interaction	-0.00769516	0.0141305	0.0276958	-0.0353909	0.0200006	0.586223	0.838797
LGMN	LGMN	PNA days 0-4 interaction	0.0739264	0.0350508	0.0686997	0.00522676	0.142626	0.0353075	0.18623
LGMN	LGMN	PNA days 16-28 interaction	0.0130914	0.00839624	0.0164566	-0.00336521	0.0295481	0.119422	0.429779
LGMN	LGMN	PNA days 5-15 interaction	-0.0313269	0.0112176	0.0219865	-0.0533134	-0.00934045	0.00537722	0.0567244
LIF	LIF	PNA days 0-4 interaction	0.0271504	0.0510561	0.10007	-0.0729195	0.12722	0.595053	0.784197
LIF	LIF	PNA days 16-28 interaction	0.00186425	0.012214	0.0239394	-0.0220752	0.0258037	0.878733	0.972575
LIF	LIF	PNA days 5-15 interaction	-0.0273525	0.0163233	0.0319936	-0.0593461	0.00464116	0.0942542	0.267424
LIF-R	LIFR	PNA days 0-4 interaction	0.0440217	0.0194014	0.0380268	0.0059949	0.0820486	0.0235864	0.149834
LIF-R	LIFR	PNA days 5-15 interaction	0.00315785	0.00620849	0.0121686	-0.00901079	0.0153265	0.611176	0.78308
LIF-R	LIFR	PNA days 16-28 interaction	-0.00497362	0.00464688	0.00910789	-0.0140815	0.00413427	0.284862	0.626979
LILRA5	LILRA5	PNA days 0-4 interaction	0.0638633	0.0372891	0.0730866	-0.00922322	0.13695	0.0872472	0.295214
LILRA5	LILRA5	PNA days 5-15 interaction	0.0115207	0.01194	0.0234025	-0.0118818	0.0349231	0.334959	0.552785
LILRA5	LILRA5	PNA days 16-28 interaction	-0.00188549	0.00893769	0.0175179	-0.0194033	0.0156324	0.832984	0.972575
LILRB1	LILRB1	PNA days 0-4 interaction	0.0265223	0.0284002	0.0556644	-0.0291421	0.0821867	0.350708	0.591476
LILRB1	LILRB1	PNA days 5-15 interaction	0.0207146	0.00909212	0.0178206	0.00289405	0.0385352	0.0230251	0.117418
LILRB1	LILRB1	PNA days 16-28 interaction	-0.00885809	0.00680572	0.0133392	-0.0221973	0.00448113	0.193516	0.528485
LILRB2	LILRB2	PNA days 5-15 interaction	0.021101	0.00925842	0.0181465	0.00295446	0.0392475	0.0229808	0.117418
LILRB2	LILRB2	PNA days 0-4 interaction	0.00771565	0.0289048	0.0566535	-0.0489378	0.0643691	0.789605	0.870507
LILRB2	LILRB2	PNA days 16-28 interaction	-0.00827672	0.0069306	0.013584	-0.0218607	0.00530725	0.23282	0.561315
LILRB5	LILRB5	PNA days 5-15 interaction	0.0208169	0.0064703	0.0126818	0.00813514	0.0334987	0.00135839	0.0252004
LILRB5	LILRB5	PNA days 16-28 interaction	-0.00938088	0.00484362	0.0094935	-0.0188744	0.000112625	0.05321	0.328507
LILRB5	LILRB5	PNA days 0-4 interaction	-0.0187226	0.0201897	0.0395719	-0.0582945	0.0208492	0.354098	0.595326
LOX-1	OLR1	PNA days 0-4 interaction	0.149518	0.0818273	0.160382	-0.0108638	0.309899	0.0681078	0.266874
LOX-1	OLR1	PNA days 16-28 interaction	0.033702	0.0195903	0.0383969	-0.0046949	0.072099	0.085827	0.369399
LOX-1	OLR1	PNA days 5-15 interaction	-0.0609675	0.0261759	0.0513047	-0.112272	-0.00966286	0.020145	0.111732
LPL	LPL	PNA days 0-4 interaction	0.0575183	0.027519	0.0539373	0.00358093	0.111456	0.0369885	0.191344
LPL	LPL	PNA days 5-15 interaction	0.00760715	0.0088111	0.0172698	-0.0096626	0.0248769	0.388252	0.593648
LPL	LPL	PNA days 16-28 interaction	0.00606074	0.00659548	0.0129271	-0.0068664	0.0189879	0.35847	0.696121
LRIG1	LRIG1	PNA days 0-4 interaction	0.0635525	0.0222917	0.0436917	0.0198608	0.107244	0.00449508	0.0804198
LRIG1	LRIG1	PNA days 16-28 interaction	-0.00536418	0.00534146	0.0104693	-0.0158335	0.00510509	0.315623	0.653097
LRIG1	LRIG1	PNA days 5-15 interaction	-0.0062537	0.00713601	0.0139866	-0.0202403	0.00773289	0.381153	0.589254
LRP11	LRP11	PNA days 0-4 interaction	0.0378018	0.0241105	0.0472565	-0.00945474	0.0850583	0.117396	0.352233
LRP11	LRP11	PNA days 5-15 interaction	0.0168619	0.00772039	0.015132	0.00172989	0.0319938	0.0293089	0.128196
LRP11	LRP11	PNA days 16-28 interaction	-0.00826062	0.0057791	0.011327	-0.0195877	0.00306642	0.153364	0.473758
LTBP2	LTBP2	PNA days 5-15 interaction	0.0271422	0.00838043	0.0164256	0.0107165	0.0435678	0.00125942	0.0250952
LTBP2	LTBP2	PNA days 16-28 interaction	-0.0112331	0.00627162	0.0122924	-0.0235254	0.0010593	0.0737255	0.354861
LTBP2	LTBP2	PNA days 0-4 interaction	-0.0167658	0.026203	0.0513579	-0.0681237	0.0345921	0.522494	0.733947
LTBR	LTBR	PNA days 0-4 interaction	0.0373903	0.0197121	0.0386357	-0.00124542	0.076026	0.0582917	0.244517
LTBR	LTBR	PNA days 5-15 interaction	0.0216784	0.00631289	0.0123733	0.00930518	0.0340517	0.000632148	0.0226731
LTBR	LTBR	PNA days 16-28 interaction	-0.0103334	0.00472558	0.00926214	-0.0195955	-0.00107121	0.0291176	0.248655
LYVE1	LYVE1	PNA days 5-15 interaction	0.0154502	0.00613889	0.0120322	0.00341796	0.0274824	0.012077	0.0878029
LYVE1	LYVE1	PNA days 0-4 interaction	0.00987239	0.0191778	0.0375885	-0.0277161	0.0474609	0.606877	0.785554
LYVE1	LYVE1	PNA days 16-28 interaction	-0.00940257	0.00459505	0.00900631	-0.0184089	-0.000396265	0.0411243	0.294998
MARCO	MARCO	PNA days 0-4 interaction	0.0803603	0.0279253	0.0547335	0.0256268	0.135094	0.00413571	0.0767246
MARCO	MARCO	PNA days 5-15 interaction	-0.00335832	0.00894113	0.0175246	-0.0208829	0.0141663	0.707332	0.847239
MARCO	MARCO	PNA days 16-28 interaction	-0.00532732	0.00669281	0.0131179	-0.0184452	0.00779059	0.426331	0.737512
MATN2	MATN2	PNA days 5-15 interaction	0.0291995	0.0105359	0.0206504	0.00854905	0.0498499	0.00573659	0.0567595
MATN2	MATN2	PNA days 0-4 interaction	0.0241679	0.0329199	0.064523	-0.040355	0.0886909	0.46312	0.684501
MATN2	MATN2	PNA days 16-28 interaction	-0.0145116	0.00788608	0.0154567	-0.0299683	0.000945143	0.0661891	0.342401
MB	MB	PNA days 5-15 interaction	0.0229336	0.0158292	0.0310252	-0.00809155	0.0539588	0.147852	0.350415
MB	MB	PNA days 16-28 interaction	0.00170082	0.0118471	0.0232203	-0.0215195	0.0249212	0.885887	0.972575
MB	MB	PNA days 0-4 interaction	-0.146186	0.0494767	0.0969743	-0.24316	-0.0492115	0.00323978	0.0687078
MBL2	MBL2	PNA days 0-4 interaction	0.0786756	0.0339845	0.0666096	0.012066	0.145285	0.0209216	0.149834
MBL2	MBL2	PNA days 16-28 interaction	0.00584372	0.00815272	0.0159793	-0.0101356	0.021823	0.473767	0.763133
MBL2	MBL2	PNA days 5-15 interaction	-0.0193997	0.0108907	0.0213458	-0.0407455	0.00194618	0.0753307	0.232643
MCFD2	MCFD2	PNA days 0-4 interaction	0.072454	0.0223251	0.0437571	0.0286969	0.116211	0.00123097	0.0602523
MCFD2	MCFD2	PNA days 16-28 interaction	-0.00141704	0.00534529	0.0104768	-0.0118938	0.00905973	0.791013	0.959524
MCFD2	MCFD2	PNA days 5-15 interaction	-0.00707337	0.00714206	0.0139984	-0.0210718	0.00692507	0.322342	0.540249
MCP-1	CCL2	PNA days 0-4 interaction	0.132401	0.0574723	0.112646	0.0197558	0.245047	0.0215382	0.149834
MCP-1	CCL2	PNA days 16-28 interaction	0.0180577	0.0137534	0.0269566	-0.00889894	0.0450143	0.189636	0.5232
MCP-1	CCL2	PNA days 5-15 interaction	-0.0503097	0.0183788	0.0360224	-0.0863321	-0.0142873	0.00635434	0.0587904
MCP-2	CCL8	PNA days 0-4 interaction	0.0529472	0.0529973	0.103875	-0.0509275	0.156822	0.318133	0.572906
MCP-2	CCL8	PNA days 16-28 interaction	0.0249943	0.0126998	0.0248916	0.000102703	0.0498858	0.0494732	0.320682
MCP-2	CCL8	PNA days 5-15 interaction	-0.0333296	0.0169663	0.033254	-0.0665836	-7.55624e-05	0.0498939	0.176598
MCP-3	CCL7	PNA days 0-4 interaction	0.0387515	0.0670563	0.13143	-0.092679	0.170182	0.563529	0.769052
MCP-3	CCL7	PNA days 5-15 interaction	0.00797357	0.0214516	0.0420451	-0.0340715	0.0500186	0.710232	0.847239
MCP-3	CCL7	PNA days 16-28 interaction	-0.0111345	0.0160547	0.0314673	-0.0426017	0.0203328	0.488214	0.772446
MCP-4	CCL13	PNA days 0-4 interaction	0.143813	0.065282	0.127953	0.0158604	0.271766	0.0279442	0.161655
MCP-4	CCL13	PNA days 16-28 interaction	0.0359169	0.0156447	0.0306636	0.00525327	0.0665805	0.0220004	0.212261
MCP-4	CCL13	PNA days 5-15 interaction	-0.0693817	0.0209005	0.0409649	-0.110347	-0.0284169	0.000950931	0.0244691
MEGF9	MEGF9	PNA days 0-4 interaction	0.0172083	0.0189881	0.0372166	-0.0200083	0.0544249	0.365119	0.604412
MEGF9	MEGF9	PNA days 5-15 interaction	0.00191658	0.00607407	0.0119052	-0.0099886	0.0138218	0.752453	0.866852
MEGF9	MEGF9	PNA days 16-28 interaction	-0.00295592	0.00454589	0.00890994	-0.0118659	0.00595402	0.515758	0.783096
MEP1B	MEP1B	PNA days 0-4 interaction	0.054077	0.041967	0.0822554	-0.0281783	0.136332	0.198004	0.453302
MEP1B	MEP1B	PNA days 16-28 interaction	0.0338025	0.0100578	0.0197134	0.0140891	0.0535159	0.000821858	0.0468121
MEP1B	MEP1B	PNA days 5-15 interaction	-0.0401803	0.0134366	0.0263358	-0.0665161	-0.0138445	0.00289013	0.0453608
MEPE	MEPE	PNA days 16-28 interaction	0.00966618	0.00719905	0.0141101	-0.00444396	0.0237763	0.179834	0.508256
MEPE	MEPE	PNA days 5-15 interaction	0.00916544	0.00961697	0.0188493	-0.00968382	0.0280147	0.340917	0.560898
MEPE	MEPE	PNA days 0-4 interaction	-0.0313753	0.0300212	0.0588416	-0.0902169	0.0274662	0.296361	0.548117
MERTK	MERTK	PNA days 5-15 interaction	0.016147	0.00772523	0.0151415	0.00100555	0.0312884	0.0369855	0.14631
MERTK	MERTK	PNA days 16-28 interaction	0.00448818	0.0057828	0.0113343	-0.00684611	0.0158225	0.437953	0.741148
MERTK	MERTK	PNA days 0-4 interaction	-0.0190497	0.0241225	0.0472801	-0.0663299	0.0282304	0.429983	0.662649
MESDC2	MESD	PNA days 0-4 interaction	0.0165126	0.0591319	0.115899	-0.099386	0.132411	0.780138	0.868257
MESDC2	MESD	PNA days 16-28 interaction	0.0135349	0.0141536	0.0277411	-0.0142063	0.041276	0.339268	0.68362
MESDC2	MESD	PNA days 5-15 interaction	-0.0245323	0.0189126	0.0370686	-0.061601	0.0125363	0.19502	0.409609
MET	MET	PNA days 5-15 interaction	0.0160959	0.00632583	0.0123986	0.00369725	0.0284945	0.0111652	0.0858129
MET	MET	PNA days 16-28 interaction	-0.0114863	0.00473409	0.00927881	-0.0207651	-0.00220753	0.0155129	0.198713
MET	MET	PNA days 0-4 interaction	-0.036317	0.0197781	0.0387651	-0.0750821	0.00244814	0.0667656	0.266073
METRNL	METRNL	PNA days 16-28 interaction	0.00304566	0.004446	0.00871417	-0.00566851	0.0117598	0.493563	0.776424
METRNL	METRNL	PNA days 5-15 interaction	-0.00128875	0.00593943	0.0116413	-0.01293	0.0103525	0.828289	0.91503
METRNL	METRNL	PNA days 0-4 interaction	-0.0288915	0.0185468	0.0363518	-0.0652433	0.00746026	0.119771	0.354049
MFAP5	MFAP5	PNA days 5-15 interaction	0.0143531	0.00802216	0.0157234	-0.0013703	0.0300766	0.0740331	0.231569
MFAP5	MFAP5	PNA days 16-28 interaction	-0.00706714	0.00600431	0.0117684	-0.0188356	0.0047013	0.239605	0.572546
MFAP5	MFAP5	PNA days 0-4 interaction	-0.0196999	0.0250704	0.0491379	-0.0688378	0.0294381	0.432272	0.662649
MFGE8	MFGE8	PNA days 0-4 interaction	0.068472	0.0404137	0.0792109	-0.010739	0.147683	0.0906846	0.299315
MFGE8	MFGE8	PNA days 16-28 interaction	-0.000690255	0.00968095	0.0189747	-0.0196649	0.0182844	0.94318	0.985303
MFGE8	MFGE8	PNA days 5-15 interaction	-0.0200028	0.012934	0.0253506	-0.0453534	0.00534779	0.122453	0.311814
MIF	MIF	PNA days 0-4 interaction	0.0880385	0.0807292	0.158229	-0.0701908	0.246268	0.27586	0.531627
MIF	MIF	PNA days 16-28 interaction	0.00490265	0.0193126	0.0378527	-0.03295	0.0427553	0.799681	0.960332
MIF	MIF	PNA days 5-15 interaction	-0.0367863	0.0258101	0.0505879	-0.0873741	0.0138016	0.154535	0.359913
MMP-1	MMP1	PNA days 0-4 interaction	0.0813285	0.0429344	0.0841514	-0.0028229	0.16548	0.0586296	0.244517
MMP-1	MMP1	PNA days 16-28 interaction	0.0329512	0.0102898	0.0201681	0.0127831	0.0531193	0.00142868	0.051242
MMP-1	MMP1	PNA days 5-15 interaction	-0.0596043	0.0137465	0.0269432	-0.0865476	-0.0326611	1.67766e-05	0.00451292
MMP-10	MMP10	PNA days 0-4 interaction	0.0340779	0.0313661	0.0614776	-0.0273997	0.0955556	0.277671	0.531627
MMP-10	MMP10	PNA days 16-28 interaction	0.0175696	0.00751361	0.0147267	0.00284293	0.0322963	0.0196618	0.209403
MMP-10	MMP10	PNA days 5-15 interaction	-0.0364898	0.0100384	0.0196752	-0.056165	-0.0168146	0.000299301	0.0146385
MMP12	MMP12	PNA days 0-4 interaction	0.134185	0.0667066	0.130745	0.00344007	0.26493	0.0446714	0.210818
MMP12	MMP12	PNA days 16-28 interaction	0.0105082	0.0159882	0.0313369	-0.0208287	0.041845	0.511252	0.783096
MMP12	MMP12	PNA days 5-15 interaction	-0.0501356	0.021359	0.0418637	-0.0919993	-0.00827194	0.0192045	0.109915
MMP-2	MMP2	PNA days 5-15 interaction	0.0112502	0.00707845	0.0138738	-0.00262357	0.025124	0.112454	0.292273
MMP-2	MMP2	PNA days 0-4 interaction	0.0036373	0.022119	0.0433532	-0.0397159	0.0469905	0.869433	0.917167
MMP-2	MMP2	PNA days 16-28 interaction	-0.0103133	0.00529808	0.0103842	-0.0206975	7.09627e-05	0.0520019	0.328507
MMP-3	MMP3	PNA days 16-28 interaction	0.0187869	0.0139727	0.0273864	-0.00859953	0.0461734	0.179217	0.508256
MMP-3	MMP3	PNA days 5-15 interaction	-0.0090881	0.0186712	0.0365955	-0.0456836	0.0275074	0.626595	0.795067
MMP-3	MMP3	PNA days 0-4 interaction	-0.0216391	0.0583812	0.114427	-0.136066	0.092788	0.711013	0.823868
MMP7	MMP7	PNA days 0-4 interaction	0.0127081	0.0103465	0.0202791	-0.00757094	0.0329872	0.219783	0.480663
MMP7	MMP7	PNA days 16-28 interaction	0.00912571	0.00247724	0.00485539	0.00427033	0.0139811	0.000248226	0.0333864
MMP7	MMP7	PNA days 5-15 interaction	-0.0108179	0.00330995	0.00648749	-0.0173054	-0.00433045	0.00113704	0.0244691
MMP-9	MMP9	PNA days 0-4 interaction	0.106891	0.064781	0.126971	-0.0200801	0.233862	0.0994058	0.316452
MMP-9	MMP9	PNA days 16-28 interaction	0.0368535	0.0155123	0.030404	0.00644949	0.0672576	0.0177914	0.208082
MMP-9	MMP9	PNA days 5-15 interaction	-0.0603466	0.0207261	0.0406232	-0.10097	-0.0197234	0.00371466	0.0472887
MPO	MPO	PNA days 0-4 interaction	0.0868384	0.0518335	0.101594	-0.0147552	0.188432	0.094337	0.302103
MPO	MPO	PNA days 16-28 interaction	0.00932827	0.012415	0.0243335	-0.0150052	0.0336617	0.452694	0.751695
MPO	MPO	PNA days 5-15 interaction	-0.0239399	0.0165871	0.0325107	-0.0564506	0.00857082	0.149407	0.352549
MSMB	MSMB	PNA days 5-15 interaction	0.0229374	0.00954852	0.0187151	0.00422226	0.0416525	0.0165771	0.103132
MSMB	MSMB	PNA days 0-4 interaction	0.0128045	0.0297961	0.0584003	-0.0455958	0.0712047	0.66753	0.814356
MSMB	MSMB	PNA days 16-28 interaction	-0.00444532	0.00714795	0.01401	-0.0184553	0.00956467	0.534225	0.799483
MYOC	MYOC	PNA days 5-15 interaction	0.0199355	0.0101043	0.0198045	0.000131056	0.03974	0.0489115	0.174267
MYOC	MYOC	PNA days 16-28 interaction	-0.0116365	0.00756304	0.0148236	-0.0264601	0.00318704	0.124375	0.43951
MYOC	MYOC	PNA days 0-4 interaction	-0.02183	0.0315709	0.0618789	-0.0837088	0.0400489	0.489519	0.709868
NADK	NADK	PNA days 0-4 interaction	0.0560305	0.0897979	0.176004	-0.119973	0.232034	0.532863	0.736967
NADK	NADK	PNA days 16-28 interaction	0.0106506	0.0214945	0.0421293	-0.0314787	0.0527799	0.620407	0.855296
NADK	NADK	PNA days 5-15 interaction	-0.0266864	0.0287215	0.0562941	-0.0829805	0.0296077	0.353145	0.568838
NCAM1	NCAM1	PNA days 5-15 interaction	0.00722395	0.00601107	0.0117817	-0.00455774	0.0190056	0.229874	0.449718
NCAM1	NCAM1	PNA days 16-28 interaction	0.00261779	0.00449911	0.00881826	-0.00620047	0.0114361	0.560865	0.820985
NCAM1	NCAM1	PNA days 0-4 interaction	-0.0341585	0.0187847	0.036818	-0.0709765	0.00265948	0.0694469	0.266874
NECTIN2	NECTIN2	PNA days 0-4 interaction	0.0380547	0.0156056	0.030587	0.00746771	0.0686417	0.015012	0.134608
NECTIN2	NECTIN2	PNA days 5-15 interaction	0.00960828	0.00499827	0.00979661	-0.000188335	0.0194049	0.0549978	0.187271
NECTIN2	NECTIN2	PNA days 16-28 interaction	-0.00639233	0.00374155	0.00733344	-0.0137258	0.000941105	0.0880213	0.369964
NEMO	IKBKG	PNA days 0-4 interaction	0.0377536	0.0734501	0.143962	-0.106209	0.181716	0.607417	0.785554
NEMO	IKBKG	PNA days 16-28 interaction	0.00352708	0.0175814	0.0344595	-0.0309324	0.0379865	0.841059	0.972575
NEMO	IKBKG	PNA days 5-15 interaction	-0.0166237	0.0234926	0.0460455	-0.0626693	0.0294218	0.479426	0.67345
NID1	NID1	PNA days 0-4 interaction	0.0467758	0.024346	0.0477181	-0.000942308	0.0944939	0.0551227	0.237248
NID1	NID1	PNA days 5-15 interaction	0.00329626	0.00779281	0.0152739	-0.0119777	0.0185702	0.672441	0.826224
NID1	NID1	PNA days 16-28 interaction	-0.0033696	0.005833	0.0114327	-0.0148023	0.00806307	0.563676	0.820985
NID2	NID2	PNA days 0-4 interaction	0.0659728	0.0341982	0.0670284	-0.00105555	0.133001	0.0541397	0.237248
NID2	NID2	PNA days 16-28 interaction	0.00706459	0.00819317	0.0160586	-0.00899401	0.0231232	0.388857	0.706774
NID2	NID2	PNA days 5-15 interaction	-0.00374318	0.010946	0.0214542	-0.0251974	0.017711	0.732484	0.858554
NOMO1	NOMO1	PNA days 0-4 interaction	0.0489537	0.0259755	0.0509119	-0.00195823	0.0998657	0.0599229	0.246096
NOMO1	NOMO1	PNA days 16-28 interaction	0.00403873	0.00622543	0.0122018	-0.00816311	0.0162406	0.516727	0.783096
NOMO1	NOMO1	PNA days 5-15 interaction	-0.00916038	0.00831675	0.0163008	-0.0254612	0.00714046	0.271108	0.486187
Notch 3	NOTCH3	PNA days 5-15 interaction	0.0192797	0.00895991	0.0175614	0.00171825	0.0368411	0.0317744	0.132517
Notch 3	NOTCH3	PNA days 0-4 interaction	-0.00193483	0.0279936	0.0548675	-0.0568023	0.0529326	0.944917	0.961035
Notch 3	NOTCH3	PNA days 16-28 interaction	-0.0188274	0.00670652	0.0131448	-0.0319721	-0.00568258	0.00514164	0.111974
NOTCH1	NOTCH1	PNA days 0-4 interaction	0.00459278	0.0165216	0.0323823	-0.0277895	0.0369751	0.781108	0.868257
NOTCH1	NOTCH1	PNA days 5-15 interaction	-0.00109108	0.00528527	0.0103591	-0.0114502	0.00926804	0.83651	0.91549
NOTCH1	NOTCH1	PNA days 16-28 interaction	-0.00198023	0.00395558	0.00775294	-0.00973317	0.00577271	0.616804	0.85306
NOV	CCN3	PNA days 0-4 interaction	0.021873	0.0381895	0.0748514	-0.0529784	0.0967245	0.567006	0.770327
NOV	CCN3	PNA days 16-28 interaction	0.0126466	0.00914494	0.0179241	-0.00527753	0.0305706	0.167153	0.491413
NOV	CCN3	PNA days 5-15 interaction	-0.00955611	0.0122186	0.0239485	-0.0335046	0.0143924	0.434434	0.628295
NPDC1	NPDC1	PNA days 0-4 interaction	0.0328701	0.0255639	0.0501053	-0.0172352	0.0829753	0.198962	0.453565
NPDC1	NPDC1	PNA days 5-15 interaction	0.0027023	0.0081843	0.0160412	-0.0133389	0.0187435	0.741367	0.860562
NPDC1	NPDC1	PNA days 16-28 interaction	-0.00100799	0.00612622	0.0120074	-0.0130154	0.0109994	0.869358	0.972575
NPTXR	NPTXR	PNA days 5-15 interaction	0.0165787	0.00705239	0.0138227	0.00275599	0.0304013	0.019031	0.109915
NPTXR	NPTXR	PNA days 0-4 interaction	-0.00394286	0.0220117	0.043143	-0.0470858	0.0392001	0.857895	0.912149
NPTXR	NPTXR	PNA days 16-28 interaction	-0.00522761	0.00527932	0.0103475	-0.0155751	0.00511986	0.322442	0.657097
NQO2	NQO2	PNA days 16-28 interaction	-0.00274105	0.00882612	0.0172992	-0.0200402	0.0145581	0.756229	0.943971
NQO2	NQO2	PNA days 5-15 interaction	-0.00591349	0.0117941	0.0231165	-0.02903	0.017203	0.616257	0.785714
NQO2	NQO2	PNA days 0-4 interaction	-0.0140604	0.0368789	0.0722827	-0.0863431	0.0582223	0.703132	0.823868
NRP1	NRP1	PNA days 5-15 interaction	0.00927851	0.00390584	0.00765544	0.00162306	0.016934	0.0178023	0.106418
NRP1	NRP1	PNA days 0-4 interaction	0.00121535	0.0122078	0.0239273	-0.022712	0.0251427	0.920728	0.95077
NRP1	NRP1	PNA days 16-28 interaction	-0.00819499	0.0029233	0.00572967	-0.0139247	-0.00246533	0.00520327	0.111974
NRTN	NRTN	PNA days 0-4 interaction	0.0303721	0.0179219	0.0351269	-0.00475477	0.065499	0.0905977	0.299315
NRTN	NRTN	PNA days 16-28 interaction	-0.00328836	0.00428953	0.00840748	-0.0116958	0.00511912	0.443587	0.741148
NRTN	NRTN	PNA days 5-15 interaction	-0.0127467	0.00573188	0.0112345	-0.0239811	-0.00151217	0.0264912	0.123956
NT-3	NTF3	PNA days 0-4 interaction	0.0550734	0.0238567	0.0467591	0.00831432	0.101833	0.0212748	0.149834
NT-3	NTF3	PNA days 5-15 interaction	0.00533655	0.00763299	0.0149607	-0.00962411	0.0202972	0.484705	0.677642
NT-3	NTF3	PNA days 16-28 interaction	-0.0211598	0.00571289	0.0111973	-0.0323571	-0.00996255	0.000229745	0.0333864
NT-proBNP	NPPB_OID00131	PNA days 5-15 interaction	0.0445219	0.0380411	0.0745605	-0.0300386	0.119082	0.242273	0.456659
NT-proBNP	NPPB_OID00131	PNA days 0-4 interaction	0.0365061	0.118845	0.232937	-0.196431	0.269443	0.758808	0.857629
NT-proBNP	NPPB_OID00131	PNA days 16-28 interaction	-0.0281983	0.0284741	0.0558093	-0.0840077	0.027611	0.32238	0.657097
NUDT5	NUDT5	PNA days 0-4 interaction	0.0643356	0.0621977	0.121908	-0.0575719	0.186243	0.301328	0.553292
NUDT5	NUDT5	PNA days 16-28 interaction	0.0014415	0.0148794	0.0291636	-0.0277221	0.0306051	0.922851	0.981449
NUDT5	NUDT5	PNA days 5-15 interaction	-0.0211359	0.0198854	0.0389754	-0.0601113	0.0178395	0.288208	0.506433
OMD	OMD	PNA days 5-15 interaction	0.0193679	0.0101096	0.0198147	-0.000446795	0.0391827	0.0558161	0.187682
OMD	OMD	PNA days 0-4 interaction	-0.00903969	0.0315891	0.0619146	-0.0709543	0.052875	0.774841	0.868257
OMD	OMD	PNA days 16-28 interaction	-0.0226236	0.00756688	0.0148311	-0.0374547	-0.00779253	0.00289383	0.077844
OPG	TNFRSF11B	PNA days 0-4 interaction	0.0464754	0.0288485	0.056543	-0.0100676	0.103018	0.107651	0.330951
OPG	TNFRSF11B	PNA days 16-28 interaction	0.00311603	0.00691221	0.0135479	-0.0104319	0.016664	0.652279	0.873915
OPG	TNFRSF11B	PNA days 5-15 interaction	-0.00720205	0.00923454	0.0180997	-0.0253018	0.0108976	0.435724	0.628471
OPN	SPP1	PNA days 16-28 interaction	0.00614025	0.00604991	0.0118578	-0.00571756	0.0179981	0.310511	0.653097
OPN	SPP1	PNA days 5-15 interaction	0.00490052	0.00808198	0.0158407	-0.0109402	0.0207412	0.54449	0.725089
OPN	SPP1	PNA days 0-4 interaction	-0.0249875	0.0252341	0.0494588	-0.0744463	0.0244714	0.322429	0.572906
OSM	OSM	PNA days 0-4 interaction	0.213361	0.09382	0.183887	0.029474	0.397249	0.0232706	0.149834
OSM	OSM	PNA days 16-28 interaction	0.0344998	0.02246	0.0440215	-0.00952173	0.0785214	0.124991	0.43951
OSM	OSM	PNA days 5-15 interaction	-0.0823752	0.0300107	0.0588209	-0.141196	-0.0235543	0.00621422	0.0586536
OSMR	OSMR	PNA days 0-4 interaction	0.0194639	0.0165097	0.032359	-0.012895	0.0518229	0.238845	0.498056
OSMR	OSMR	PNA days 5-15 interaction	0.00553528	0.00528514	0.0103589	-0.00482359	0.0158942	0.295328	0.512537
OSMR	OSMR	PNA days 16-28 interaction	-0.0053043	0.00395605	0.00775386	-0.0130582	0.00244956	0.18044	0.508256
P4HB	P4HB	PNA days 0-4 interaction	0.0169076	0.0320871	0.0628907	-0.045983	0.0797983	0.598415	0.784197
P4HB	P4HB	PNA days 5-15 interaction	0.00580203	0.0102612	0.0201119	-0.0143099	0.025914	0.571964	0.752364
P4HB	P4HB	PNA days 16-28 interaction	-0.0036519	0.00767881	0.0150505	-0.0187024	0.0113986	0.634525	0.862056
PAG1	PAG1	PNA days 0-4 interaction	0.0458068	0.0461623	0.0904782	-0.0446714	0.136285	0.321414	0.572906
PAG1	PAG1	PNA days 16-28 interaction	0.00152863	0.0110555	0.0216688	-0.0201402	0.0231974	0.89007	0.972575
PAG1	PAG1	PNA days 5-15 interaction	-0.0139489	0.014771	0.0289511	-0.0429001	0.0150022	0.345334	0.563603
PAI	SERPINE1	PNA days 0-4 interaction	0.15544	0.0679647	0.133211	0.0222287	0.28865	0.0225009	0.149834
PAI	SERPINE1	PNA days 16-28 interaction	0.0161898	0.0162658	0.031881	-0.0156911	0.0480708	0.31993	0.657097
PAI	SERPINE1	PNA days 5-15 interaction	-0.0662305	0.0217356	0.0426018	-0.108832	-0.0236287	0.00240031	0.0403552
PAM	PAM	PNA days 5-15 interaction	0.00389731	0.00584118	0.0114487	-0.0075514	0.015346	0.504865	0.694673
PAM	PAM	PNA days 16-28 interaction	-0.00238507	0.00437192	0.00856897	-0.010954	0.0061839	0.585561	0.838797
PAM	PAM	PNA days 0-4 interaction	-0.011597	0.0182544	0.0357786	-0.0473755	0.0241816	0.52545	0.736178
PAMR1	PAMR1	PNA days 0-4 interaction	0.0137564	0.0243692	0.0477637	-0.0340073	0.0615201	0.572606	0.775974
PAMR1	PAMR1	PNA days 5-15 interaction	0.00620775	0.00779989	0.0152878	-0.00908004	0.0214955	0.426388	0.62336
PAMR1	PAMR1	PNA days 16-28 interaction	0.00429151	0.00583825	0.011443	-0.00715146	0.0157345	0.462556	0.758705
PAPPA	PAPPA	PNA days 0-4 interaction	0.0741602	0.0590027	0.115645	-0.0414851	0.189805	0.209235	0.466936
PAPPA	PAPPA	PNA days 5-15 interaction	-0.0033287	0.0188877	0.0370199	-0.0403486	0.0336912	0.860162	0.932998
PAPPA	PAPPA	PNA days 16-28 interaction	-0.0151566	0.0141379	0.0277102	-0.0428668	0.0125536	0.284083	0.626979
PARK7	PARK7	PNA days 0-4 interaction	0.0937984	0.073823	0.144693	-0.0508946	0.238491	0.204309	0.459909
PARK7	PARK7	PNA days 16-28 interaction	0.000122102	0.0176596	0.0346129	-0.0344908	0.034735	0.994485	0.994485
PARK7	PARK7	PNA days 5-15 interaction	-0.0357792	0.0236014	0.0462588	-0.0820379	0.0104796	0.129986	0.325267
PARP-1	PARP1	PNA days 0-4 interaction	0.112172	0.107994	0.211668	-0.0994958	0.32384	0.29932	0.551487
PARP-1	PARP1	PNA days 16-28 interaction	0.0532347	0.0258465	0.0506591	0.00257565	0.103894	0.0398111	0.293402
PARP-1	PARP1	PNA days 5-15 interaction	-0.067563	0.0345378	0.0676941	-0.135257	0.000131044	0.0508498	0.178805
PCOLCE	PCOLCE	PNA days 0-4 interaction	0.0634188	0.0285252	0.0559093	0.00750954	0.119328	0.0265277	0.156609
PCOLCE	PCOLCE	PNA days 5-15 interaction	0.00679445	0.00912256	0.0178802	-0.0110858	0.0246747	0.456652	0.650412
PCOLCE	PCOLCE	PNA days 16-28 interaction	-0.00773081	0.00682686	0.0133806	-0.0211115	0.00564983	0.25786	0.603167
PCSK9	PCSK9	PNA days 0-4 interaction	0.0814213	0.0336938	0.0660399	0.0153814	0.147461	0.0159411	0.140595
PCSK9	PCSK9	PNA days 5-15 interaction	0.0166388	0.010785	0.0211386	-0.00449979	0.0377773	0.123364	0.311814
PCSK9	PCSK9	PNA days 16-28 interaction	-0.0118271	0.00807266	0.0158224	-0.0276496	0.00399528	0.143372	0.465482
PDGF subunit A	PDGFA	PNA days 0-4 interaction	0.124364	0.0639553	0.125352	-0.000988478	0.249716	0.0522508	0.234258
PDGF subunit A	PDGFA	PNA days 16-28 interaction	0.022069	0.0153166	0.0300206	-0.00795161	0.0520896	0.150094	0.472226
PDGF subunit A	PDGFA	PNA days 5-15 interaction	-0.0492472	0.0204642	0.0401098	-0.0893571	-0.00913741	0.016376	0.103132
PDGF subunit B	PDGFB	PNA days 0-4 interaction	0.144917	0.0777212	0.152333	-0.00741643	0.297251	0.0626772	0.253536
PDGF subunit B	PDGFB	PNA days 16-28 interaction	0.0264451	0.0186071	0.0364699	-0.0100248	0.0629151	0.155709	0.473758
PDGF subunit B	PDGFB	PNA days 5-15 interaction	-0.0528751	0.0248622	0.0487299	-0.101605	-0.00414514	0.0338053	0.137782
PDGFRB	PDGFRB	PNA days 0-4 interaction	0.0209057	0.0155723	0.0305217	-0.00961599	0.0514274	0.179904	0.432092
PDGFRB	PDGFRB	PNA days 5-15 interaction	0.01214	0.00498883	0.0097781	0.00236193	0.0219181	0.0152236	0.101131
PDGFRB	PDGFRB	PNA days 16-28 interaction	-0.00765111	0.00373455	0.00731971	-0.0149708	-0.000331396	0.0408876	0.294998
PD-L1	CD274	PNA days 0-4 interaction	0.0417409	0.0284144	0.0556923	-0.0139515	0.0974332	0.142309	0.38281
PD-L1	CD274	PNA days 5-15 interaction	0.00265616	0.00909869	0.0178334	-0.0151773	0.0204896	0.770433	0.878729
PD-L1	CD274	PNA days 16-28 interaction	-0.000657806	0.00681083	0.0133492	-0.014007	0.0126914	0.923087	0.981449
PD-L2	PDCD1LG2	PNA days 0-4 interaction	0.0199014	0.0245784	0.0481737	-0.0282723	0.0680751	0.418402	0.65627
PD-L2	PDCD1LG2	PNA days 5-15 interaction	0.000722959	0.00787212	0.0154293	-0.0147064	0.0161523	0.926855	0.966497
PD-L2	PDCD1LG2	PNA days 16-28 interaction	-0.00893179	0.00589282	0.0115499	-0.0204817	0.00261813	0.130076	0.448596
PEAR1	PEAR1	PNA days 0-4 interaction	0.0087381	0.0190297	0.0372983	-0.0285602	0.0460364	0.646253	0.802399
PEAR1	PEAR1	PNA days 5-15 interaction	0.00817328	0.00608772	0.0119319	-0.00375866	0.0201052	0.179859	0.393349
PEAR1	PEAR1	PNA days 16-28 interaction	-0.000645969	0.00455617	0.0089301	-0.00957607	0.00828413	0.887297	0.972575
PEBP1	PEBP1	PNA days 0-4 interaction	0.129269	0.0840574	0.164752	-0.0354832	0.294022	0.124542	0.355714
PEBP1	PEBP1	PNA days 16-28 interaction	0.00628837	0.0201047	0.0394053	-0.0331169	0.0456936	0.754542	0.943971
PEBP1	PEBP1	PNA days 5-15 interaction	-0.0468386	0.0268707	0.0526666	-0.0995052	0.00582792	0.0817601	0.245593
PECAM-1	PECAM1	PNA days 0-4 interaction	0.0350597	0.0202043	0.0396003	-0.00454063	0.07466	0.0831562	0.290431
PECAM-1	PECAM1	PNA days 16-28 interaction	0.00198033	0.00483937	0.00948517	-0.00750484	0.0114655	0.682514	0.902193
PECAM-1	PECAM1	PNA days 5-15 interaction	-0.00291114	0.00646562	0.0126726	-0.0155837	0.00976147	0.652677	0.818131
PGF	PGF	PNA days 0-4 interaction	0.0564927	0.0250369	0.0490723	0.00742036	0.105565	0.0243707	0.152459
PGF	PGF	PNA days 5-15 interaction	0.00385222	0.00801307	0.0157056	-0.0118534	0.0195578	0.630857	0.798591
PGF	PGF	PNA days 16-28 interaction	-0.00263074	0.00599774	0.0117556	-0.0143863	0.00912483	0.661077	0.878664
PGLYRP1	PGLYRP1	PNA days 0-4 interaction	0.102786	0.0571784	0.11207	-0.00928402	0.214855	0.0726936	0.271591
PGLYRP1	PGLYRP1	PNA days 16-28 interaction	0.0218405	0.0137025	0.0268568	-0.00501633	0.0486973	0.111434	0.413458
PGLYRP1	PGLYRP1	PNA days 5-15 interaction	-0.0247968	0.0183057	0.0358793	-0.0606761	0.0110824	0.17601	0.3893
PI3	PI3	PNA days 0-4 interaction	0.0348696	0.0410319	0.0804224	-0.0455529	0.115292	0.395735	0.633647
PI3	PI3	PNA days 16-28 interaction	0.0075543	0.00983261	0.0192719	-0.0117176	0.0268262	0.442588	0.741148
PI3	PI3	PNA days 5-15 interaction	-0.0114544	0.0131359	0.0257464	-0.0372008	0.014292	0.383529	0.589539
PIgR	PIGR	PNA days 0-4 interaction	0.0504842	0.0275924	0.0540811	-0.00359696	0.104565	0.0677535	0.266874
PIgR	PIGR	PNA days 16-28 interaction	0.00946375	0.00661014	0.0129559	-0.00349211	0.0224196	0.152698	0.473758
PIgR	PIGR	PNA days 5-15 interaction	-0.0142395	0.00883119	0.0173091	-0.0315487	0.00306959	0.107346	0.281718
PILRA	PILRA	PNA days 0-4 interaction	0.0786869	0.0257569	0.0504836	0.0282033	0.12917	0.0023415	0.0602523
PILRA	PILRA	PNA days 5-15 interaction	0.0134954	0.00824811	0.0161663	-0.00267088	0.0296617	0.102277	0.273755
PILRA	PILRA	PNA days 16-28 interaction	0.000883645	0.00617417	0.0121014	-0.0112177	0.012985	0.886239	0.972575
PILRB	PILRB	PNA days 0-4 interaction	0.103911	0.0371252	0.0727654	0.0311452	0.176676	0.00527755	0.0835095
PILRB	PILRB	PNA days 5-15 interaction	0.00516022	0.0118893	0.0233031	-0.0181429	0.0284633	0.664415	0.821736
PILRB	PILRB	PNA days 16-28 interaction	0.00119229	0.00889988	0.0174438	-0.0162515	0.0186361	0.89347	0.972575
PLA2G4A	PLA2G4A	PNA days 0-4 interaction	0.00109585	0.0413679	0.0810812	-0.0799853	0.082177	0.978874	0.986897
PLA2G4A	PLA2G4A	PNA days 5-15 interaction	-0.00318013	0.013227	0.0259249	-0.029105	0.0227447	0.81007	0.904186
PLA2G4A	PLA2G4A	PNA days 16-28 interaction	-0.00767954	0.00989756	0.0193992	-0.0270788	0.0117197	0.438073	0.741148
PLA2G7	PLA2G7	PNA days 0-4 interaction	0.0422011	0.0308111	0.0603898	-0.0181886	0.102591	0.171246	0.421792
PLA2G7	PLA2G7	PNA days 5-15 interaction	0.0106568	0.00985669	0.0193191	-0.0086623	0.0299759	0.280004	0.494036
PLA2G7	PLA2G7	PNA days 16-28 interaction	-0.00334119	0.00737695	0.0144588	-0.0178	0.0111176	0.650749	0.873915
PLC	HSPG2	PNA days 5-15 interaction	0.0112848	0.00407731	0.00799152	0.00329324	0.0192763	0.00580256	0.0567595
PLC	HSPG2	PNA days 0-4 interaction	0.0083107	0.012739	0.0249684	-0.0166577	0.0332791	0.51438	0.728254
PLC	HSPG2	PNA days 16-28 interaction	-0.00728249	0.00305187	0.00598167	-0.0132642	-0.00130082	0.0173005	0.206837
PLTP	PLTP	PNA days 16-28 interaction	0.00958797	0.00682777	0.0133824	-0.00379446	0.0229704	0.160701	0.485714
PLTP	PLTP	PNA days 5-15 interaction	-0.00836639	0.00912282	0.0178807	-0.0262471	0.00951434	0.359427	0.572106
PLTP	PLTP	PNA days 0-4 interaction	-0.0149968	0.0285161	0.0558915	-0.0708883	0.0408947	0.599127	0.784197
PLXNB2	PLXNB2	PNA days 0-4 interaction	0.0234823	0.016835	0.0329967	-0.00951434	0.056479	0.163525	0.417449
PLXNB2	PLXNB2	PNA days 5-15 interaction	0.00485945	0.00538798	0.0105604	-0.00570098	0.0154199	0.36743	0.579711
PLXNB2	PLXNB2	PNA days 16-28 interaction	-0.00667534	0.00403286	0.00790441	-0.0145797	0.00122907	0.0983436	0.388195
PON3	PON3	PNA days 0-4 interaction	0.0101944	0.0351215	0.0688382	-0.0586438	0.0790326	0.77171	0.866764
PON3	PON3	PNA days 16-28 interaction	0.00150661	0.0084214	0.0165059	-0.0149993	0.0180126	0.858069	0.972575
PON3	PON3	PNA days 5-15 interaction	-0.030745	0.0112499	0.0220499	-0.0527948	-0.00869512	0.00644727	0.0587904
PPIB	PPIB	PNA days 0-4 interaction	0.0660962	0.0490581	0.0961539	-0.0300577	0.16225	0.178339	0.432092
PPIB	PPIB	PNA days 16-28 interaction	0.0229341	0.0117505	0.0230309	-9.67737e-05	0.045965	0.0513808	0.328507
PPIB	PPIB	PNA days 5-15 interaction	-0.0530812	0.0156992	0.0307703	-0.0838515	-0.0223108	0.000763641	0.024167
PPP1R2	PPP1R2	PNA days 0-4 interaction	0.0551487	0.0646492	0.126712	-0.0715638	0.181861	0.393933	0.632645
PPP1R2	PPP1R2	PNA days 16-28 interaction	-0.00247358	0.0154657	0.0303129	-0.0327864	0.0278393	0.872976	0.972575
PPP1R2	PPP1R2	PNA days 5-15 interaction	-0.0132678	0.0206691	0.0405114	-0.0537792	0.0272437	0.521144	0.708018
PRCP	PRCP	PNA days 0-4 interaction	0.0262901	0.036663	0.0718594	-0.0455693	0.0981495	0.473573	0.692343
PRCP	PRCP	PNA days 16-28 interaction	0.000476637	0.00877293	0.0171949	-0.0167183	0.0176716	0.956688	0.993625
PRCP	PRCP	PNA days 5-15 interaction	-0.0134309	0.0117236	0.0229783	-0.0364092	0.00954739	0.252349	0.464495
PRELP	PRELP	PNA days 0-4 interaction	0.0301058	0.0240398	0.047118	-0.0170122	0.0772239	0.210893	0.466936
PRELP	PRELP	PNA days 16-28 interaction	0.00856786	0.00576174	0.011293	-0.00272516	0.0198609	0.137484	0.459975
PRELP	PRELP	PNA days 5-15 interaction	-0.0124778	0.00769727	0.0150866	-0.0275644	0.00260886	0.10548	0.278177
PROC	PROC	PNA days 16-28 interaction	0.0133163	0.00666094	0.0130554	0.000260846	0.0263717	0.0459953	0.315513
PROC	PROC	PNA days 5-15 interaction	-0.000533934	0.00889931	0.0174426	-0.0179766	0.0169087	0.952176	0.976128
PROC	PROC	PNA days 0-4 interaction	-0.0139158	0.0278092	0.054506	-0.0684218	0.0405902	0.616957	0.789477
PRSS2	PRSS2	PNA days 16-28 interaction	0.0125904	0.00862023	0.0168957	-0.00430523	0.0294861	0.144614	0.465482
PRSS2	PRSS2	PNA days 5-15 interaction	-0.00166369	0.0115155	0.0225704	-0.0242341	0.0209068	0.885171	0.948649
PRSS2	PRSS2	PNA days 0-4 interaction	-0.00300985	0.0359505	0.0704631	-0.0734729	0.0674532	0.933303	0.957808
PRSS27	PRSS27	PNA days 0-4 interaction	0.0318578	0.027378	0.053661	-0.0218031	0.0855188	0.245001	0.506963
PRSS27	PRSS27	PNA days 16-28 interaction	-0.000293485	0.00656522	0.0128678	-0.0131613	0.0125743	0.964358	0.994485
PRSS27	PRSS27	PNA days 5-15 interaction	-0.0135711	0.00877025	0.0171897	-0.0307608	0.00361858	0.12225	0.311814
PRSS8	PRSS8	PNA days 0-4 interaction	0.0468002	0.0147524	0.0289147	0.0178854	0.0757149	0.0015814	0.0602523
PRSS8	PRSS8	PNA days 16-28 interaction	0.00105109	0.00353349	0.00692565	-0.00587456	0.00797674	0.766204	0.949465
PRSS8	PRSS8	PNA days 5-15 interaction	-0.00839905	0.00472091	0.00925299	-0.017652	0.000853936	0.0756739	0.232643
PRTN3	PRTN3	PNA days 0-4 interaction	0.153064	0.0716297	0.140394	0.0126696	0.293458	0.0329706	0.181002
PRTN3	PRTN3	PNA days 16-28 interaction	0.0270922	0.0171554	0.0336246	-0.00653242	0.0607168	0.114756	0.421236
PRTN3	PRTN3	PNA days 5-15 interaction	-0.0510937	0.0229208	0.0449247	-0.0960183	-0.00616898	0.0261344	0.123956
PSGL-1	SELPLG	PNA days 16-28 interaction	-0.00113445	0.0031869	0.00624632	-0.00738078	0.00511187	0.721975	0.93462
PSGL-1	SELPLG	PNA days 0-4 interaction	-0.00504141	0.0132874	0.0260433	-0.0310847	0.0210018	0.704505	0.823868
PSGL-1	SELPLG	PNA days 5-15 interaction	-0.0179728	0.00425722	0.00834416	-0.026317	-0.00962867	2.76916e-05	0.00496603
PSP-D	SFTPD	PNA days 0-4 interaction	0.112155	0.0467265	0.0915839	0.020571	0.203739	0.0166637	0.142302
PSP-D	SFTPD	PNA days 5-15 interaction	0.040795	0.0149698	0.0293407	0.0114543	0.0701358	0.00659919	0.0591728
PSP-D	SFTPD	PNA days 16-28 interaction	-0.0339362	0.0112061	0.021964	-0.0559002	-0.0119722	0.00255575	0.0768223
PTPN6	PTPN6	PNA days 0-4 interaction	0.0242173	0.0501693	0.0983318	-0.0741144	0.122549	0.629454	0.79123
PTPN6	PTPN6	PNA days 16-28 interaction	0.00829777	0.0120028	0.0235256	-0.0152278	0.0318233	0.489599	0.772446
PTPN6	PTPN6	PNA days 5-15 interaction	-0.0149781	0.0160406	0.0314397	-0.0464178	0.0164615	0.350755	0.567819
PTPRF	PTPRF	PNA days 0-4 interaction	0.015899	0.0198854	0.0389753	-0.0230763	0.0548743	0.424266	0.661338
PTPRF	PTPRF	PNA days 5-15 interaction	0.0127221	0.0063626	0.0124707	0.000251387	0.0251928	0.0459576	0.165941
PTPRF	PTPRF	PNA days 16-28 interaction	-0.00343188	0.00476211	0.00933374	-0.0127656	0.00590186	0.471369	0.76155
PTPRS	PTPRS	PNA days 5-15 interaction	0.0100114	0.00581326	0.011394	-0.00138258	0.0214054	0.0854921	0.254115
PTPRS	PTPRS	PNA days 16-28 interaction	-0.0131644	0.00435041	0.0085268	-0.0216912	-0.00463765	0.00257093	0.0768223
PTPRS	PTPRS	PNA days 0-4 interaction	-0.0204927	0.0181767	0.0356263	-0.0561189	0.0151336	0.259965	0.519929
PTX3	PTX3	PNA days 0-4 interaction	0.00874607	0.0281193	0.0551138	-0.0463678	0.0638599	0.755872	0.856124
PTX3	PTX3	PNA days 5-15 interaction	0.00711856	0.00900025	0.0176405	-0.0105219	0.0247591	0.429265	0.624175
PTX3	PTX3	PNA days 16-28 interaction	-0.00609505	0.00673673	0.013204	-0.019299	0.00710894	0.365923	0.697326
QDPR	QDPR	PNA days 0-4 interaction	0.0554597	0.0636046	0.124665	-0.0692053	0.180125	0.383546	0.627196
QDPR	QDPR	PNA days 16-28 interaction	-0.00520126	0.0152177	0.0298268	-0.035028	0.0246255	0.732614	0.93462
QDPR	QDPR	PNA days 5-15 interaction	-0.0154112	0.0203368	0.0398602	-0.0552714	0.024449	0.448832	0.643924
QPCT	QPCT	PNA days 5-15 interaction	0.000892893	0.00749708	0.0146943	-0.0138014	0.0155872	0.905233	0.954529
QPCT	QPCT	PNA days 0-4 interaction	-0.00161857	0.0234354	0.0459334	-0.047552	0.0443149	0.944958	0.961035
QPCT	QPCT	PNA days 16-28 interaction	-0.00396501	0.00561095	0.0109975	-0.0149625	0.00703246	0.480024	0.76861
RAGE	AGER	PNA days 0-4 interaction	0.0490526	0.0275359	0.0539703	-0.00491771	0.103023	0.0752964	0.272922
RAGE	AGER	PNA days 16-28 interaction	-0.00133167	0.00659193	0.0129202	-0.0142519	0.0115885	0.839965	0.972575
RAGE	AGER	PNA days 5-15 interaction	-0.0135853	0.00880804	0.0172638	-0.030849	0.00367849	0.123451	0.311814
RARRES2	RARRES2	PNA days 0-4 interaction	0.0663198	0.0212046	0.041561	0.0247588	0.107881	0.00183991	0.0602523
RARRES2	RARRES2	PNA days 16-28 interaction	0.0130385	0.00508089	0.00995855	0.00307994	0.022997	0.0105012	0.144862
RARRES2	RARRES2	PNA days 5-15 interaction	-0.00909428	0.00678791	0.0133043	-0.0223986	0.00421003	0.180778	0.393759
REG1A	REG1A	PNA days 16-28 interaction	0.0611946	0.0171793	0.0336715	0.0275231	0.0948662	0.00039387	0.035317
REG1A	REG1A	PNA days 0-4 interaction	-0.0520639	0.0717328	0.140596	-0.19266	0.0885325	0.468214	0.688249
REG1A	REG1A	PNA days 5-15 interaction	-0.0579137	0.0229529	0.0449877	-0.102901	-0.012926	0.0118604	0.0874097
REG3A	REG3A	PNA days 5-15 interaction	-0.00178637	0.00832489	0.0163168	-0.0181031	0.0145304	0.830157	0.915214
REG3A	REG3A	PNA days 16-28 interaction	-0.00201611	0.0062288	0.0122084	-0.0142246	0.0101923	0.746282	0.942487
REG3A	REG3A	PNA days 0-4 interaction	-0.0297478	0.0260414	0.0510412	-0.0807889	0.0212934	0.253718	0.519929
REG4	REG4	PNA days 0-4 interaction	0.0158691	0.0424492	0.0832004	-0.0673313	0.0990696	0.708644	0.823868
REG4	REG4	PNA days 16-28 interaction	0.0146796	0.0101713	0.0199357	-0.005256	0.0346153	0.149421	0.472226
REG4	REG4	PNA days 5-15 interaction	-0.0553739	0.0135885	0.0266335	-0.0820073	-0.0287404	5.15573e-05	0.00554756
RELT	RELT	PNA days 0-4 interaction	0.0598826	0.0223135	0.0437345	0.0161481	0.103617	0.00746277	0.0951778
RELT	RELT	PNA days 16-28 interaction	0.00642777	0.00534646	0.0104791	-0.0040513	0.0169068	0.229694	0.561315
RELT	RELT	PNA days 5-15 interaction	-0.000770105	0.00714273	0.0139998	-0.0147699	0.0132297	0.914174	0.959379
REN	REN	PNA days 0-4 interaction	0.0357434	0.0171436	0.0336015	0.0021419	0.0693448	0.0374483	0.191878
REN	REN	PNA days 16-28 interaction	0.0123477	0.00410289	0.00804167	0.00430601	0.0203893	0.00271305	0.0768223
REN	REN	PNA days 5-15 interaction	-0.0128127	0.00548261	0.0107459	-0.0235586	-0.00206679	0.0197292	0.111729
RETN	RETN	PNA days 0-4 interaction	0.0987422	0.0449962	0.0881925	0.0105497	0.186935	0.0285504	0.161685
RETN	RETN	PNA days 16-28 interaction	0.0232985	0.0107828	0.0211342	0.0021643	0.0444327	0.0310746	0.26122
RETN	RETN	PNA days 5-15 interaction	-0.0327913	0.0144052	0.0282343	-0.0610255	-0.00455699	0.0231437	0.117418
RNASE3	RNASE3	PNA days 0-4 interaction	0.166354	0.119975	0.235151	-0.0687975	0.401505	0.166037	0.418079
RNASE3	RNASE3	PNA days 16-28 interaction	0.0535078	0.0287373	0.056325	-0.00281727	0.109833	0.0630451	0.341838
RNASE3	RNASE3	PNA days 5-15 interaction	-0.133663	0.0383941	0.0752525	-0.208916	-0.0584105	0.000531293	0.0219874
ROBO1	ROBO1	PNA days 0-4 interaction	0.0161392	0.0217542	0.0426383	-0.0264991	0.0587775	0.458417	0.682739
ROBO1	ROBO1	PNA days 16-28 interaction	0.00635387	0.00521095	0.0102135	-0.0038596	0.0165673	0.223148	0.561315
ROBO1	ROBO1	PNA days 5-15 interaction	-0.00468373	0.006962	0.0136455	-0.0183292	0.00896178	0.501334	0.691584
ROR1	ROR1	PNA days 0-4 interaction	0.0157595	0.0183921	0.0360486	-0.0202891	0.051808	0.391834	0.631158
ROR1	ROR1	PNA days 5-15 interaction	0.00981796	0.00588801	0.0115405	-0.00172253	0.0213585	0.0958979	0.27007
ROR1	ROR1	PNA days 16-28 interaction	-0.00753131	0.00440734	0.00863839	-0.0161697	0.00110708	0.0879547	0.369964
RTN4R	RTN4R	PNA days 0-4 interaction	0.0261284	0.0159576	0.0312769	-0.00514852	0.0574053	0.102032	0.322902
RTN4R	RTN4R	PNA days 16-28 interaction	0.000619926	0.00382436	0.00749575	-0.00687582	0.00811567	0.871277	0.972575
RTN4R	RTN4R	PNA days 5-15 interaction	0.000466594	0.00510911	0.0100139	-0.00954726	0.0104804	0.927261	0.966497
S100P	S100P	PNA days 0-4 interaction	0.0789555	0.056632	0.110999	-0.0320432	0.189954	0.163721	0.417449
S100P	S100P	PNA days 16-28 interaction	0.0040834	0.0135558	0.0265693	-0.0224859	0.0306527	0.763332	0.949465
S100P	S100P	PNA days 5-15 interaction	-0.0307736	0.0181135	0.0355025	-0.0662761	0.00472889	0.0897911	0.263976
SAA4	SAA4	PNA days 16-28 interaction	0.00995358	0.00987492	0.0193548	-0.00940127	0.0293084	0.313842	0.653097
SAA4	SAA4	PNA days 5-15 interaction	-0.000531814	0.0131918	0.0258559	-0.0263877	0.0253241	0.967855	0.982464
SAA4	SAA4	PNA days 0-4 interaction	-0.0240797	0.0411893	0.080731	-0.104811	0.0566514	0.559011	0.765262
SCARF1	SCARF1	PNA days 0-4 interaction	0.0425435	0.0290346	0.0569078	-0.0143643	0.0994513	0.143323	0.383621
SCARF1	SCARF1	PNA days 16-28 interaction	0.00892309	0.00695703	0.0136358	-0.00471269	0.0225589	0.20008	0.536461
SCARF1	SCARF1	PNA days 5-15 interaction	-0.0136757	0.00929438	0.018217	-0.0318927	0.00454126	0.141658	0.348
SCF	KITLG	PNA days 0-4 interaction	0.0391216	0.0324878	0.0636761	-0.0245545	0.102798	0.228945	0.488779
SCF	KITLG	PNA days 16-28 interaction	-0.00566647	0.00778312	0.0152549	-0.0209214	0.00958845	0.466841	0.761092
SCF	KITLG	PNA days 5-15 interaction	-0.0351813	0.0103983	0.0203806	-0.0555619	-0.0148007	0.000757936	0.024167
SCGB3A1	SCGB3A1	PNA days 16-28 interaction	0.0161507	0.0121311	0.023777	-0.0076263	0.0399277	0.183527	0.511592
SCGB3A1	SCGB3A1	PNA days 5-15 interaction	-0.0425472	0.0162079	0.0317676	-0.0743148	-0.0107796	0.00885969	0.0722199
SCGB3A1	SCGB3A1	PNA days 0-4 interaction	-0.0476434	0.0506512	0.0992763	-0.14692	0.0516329	0.34724	0.589323
SCGB3A2	SCGB3A2	PNA days 0-4 interaction	0.141882	0.0542038	0.106239	0.035643	0.248122	0.00906035	0.105967
SCGB3A2	SCGB3A2	PNA days 16-28 interaction	0.00321039	0.0129953	0.0254708	-0.0222604	0.0286812	0.804953	0.96451
SCGB3A2	SCGB3A2	PNA days 5-15 interaction	-0.00484651	0.0173603	0.0340261	-0.0388727	0.0291796	0.7802	0.883679
SDC4	SDC4	PNA days 0-4 interaction	0.0874233	0.0669055	0.131135	-0.0437115	0.218558	0.191774	0.448584
SDC4	SDC4	PNA days 16-28 interaction	0.0206673	0.016017	0.0313933	-0.010726	0.0520607	0.197375	0.533607
SDC4	SDC4	PNA days 5-15 interaction	-0.0576276	0.0214016	0.0419472	-0.0995747	-0.0156804	0.00726431	0.0630355
SELE	SELE	PNA days 0-4 interaction	0.0923185	0.0391835	0.0767997	0.0155188	0.169118	0.0187628	0.146953
SELE	SELE	PNA days 16-28 interaction	0.00314846	0.00939169	0.0184077	-0.0152593	0.0215562	0.737552	0.935856
SELE	SELE	PNA days 5-15 interaction	-0.00933796	0.0125466	0.0245913	-0.0339292	0.0152533	0.456981	0.650412
SELL	SELL	PNA days 0-4 interaction	0.0282974	0.0217192	0.0425696	-0.0142722	0.0708671	0.193076	0.449674
SELL	SELL	PNA days 5-15 interaction	-0.00116759	0.00695717	0.0136361	-0.0148036	0.0124685	0.866772	0.936392
SELL	SELL	PNA days 16-28 interaction	-0.00621263	0.00520797	0.0102076	-0.0164202	0.00399499	0.233337	0.561315
SELP	SELP	PNA days 0-4 interaction	0.0753267	0.0356711	0.0699153	0.00541145	0.145242	0.0350853	0.18623
SELP	SELP	PNA days 16-28 interaction	0.0134345	0.00854613	0.0167504	-0.0033159	0.0301849	0.116425	0.423221
SELP	SELP	PNA days 5-15 interaction	-0.0215441	0.0114176	0.0223784	-0.0439225	0.000834357	0.0596053	0.195534
SEMA3F	SEMA3F	PNA days 0-4 interaction	0.0591211	0.0220451	0.0432084	0.0159127	0.102329	0.0075034	0.0951778
SEMA3F	SEMA3F	PNA days 5-15 interaction	0.00391413	0.00705533	0.0138284	-0.0099143	0.0177426	0.579232	0.752825
SEMA3F	SEMA3F	PNA days 16-28 interaction	-0.0091642	0.00528085	0.0103505	-0.0195147	0.00118626	0.0831354	0.366129
SEMA7A	SEMA7A	PNA days 0-4 interaction	0.0305497	0.026998	0.0529162	-0.0223665	0.0834658	0.258228	0.519929
SEMA7A	SEMA7A	PNA days 16-28 interaction	0.00339229	0.00646508	0.0126716	-0.00927927	0.0160638	0.599958	0.844967
SEMA7A	SEMA7A	PNA days 5-15 interaction	-0.0121614	0.00863801	0.0169305	-0.0290919	0.00476907	0.159623	0.365434
SERPINA12	SERPINA12	PNA days 0-4 interaction	0.0739559	0.066104	0.129564	-0.0556079	0.20352	0.263639	0.525068
SERPINA12	SERPINA12	PNA days 16-28 interaction	0.00100854	0.015836	0.0310386	-0.0300301	0.0320471	0.949239	0.98971
SERPINA12	SERPINA12	PNA days 5-15 interaction	-0.0429116	0.0211571	0.0414679	-0.0843795	-0.00144379	0.042933	0.159636
SERPINA5	SERPINA5	PNA days 0-4 interaction	0.018387	0.0277342	0.0543589	-0.035972	0.0727459	0.507577	0.722424
SERPINA5	SERPINA5	PNA days 16-28 interaction	0.00126156	0.00664261	0.0130195	-0.011758	0.0142811	0.84943	0.972575
SERPINA5	SERPINA5	PNA days 5-15 interaction	-0.00980059	0.0088749	0.0173948	-0.0271954	0.00759422	0.269857	0.485563
SERPINA7	SERPINA7	PNA days 5-15 interaction	0.00662167	0.00751971	0.0147386	-0.00811697	0.0213603	0.378869	0.58741
SERPINA7	SERPINA7	PNA days 16-28 interaction	0.00618185	0.00562884	0.0110325	-0.00485068	0.0172144	0.272498	0.618581
SERPINA7	SERPINA7	PNA days 0-4 interaction	-0.00744338	0.023485	0.0460307	-0.053474	0.0385873	0.751389	0.854569
SERPINB6	SERPINB6	PNA days 0-4 interaction	0.050592	0.0454703	0.0891218	-0.0385298	0.139714	0.26626	0.525068
SERPINB6	SERPINB6	PNA days 16-28 interaction	-7.91451e-05	0.010883	0.0213306	-0.0214097	0.0212515	0.9942	0.994485
SERPINB6	SERPINB6	PNA days 5-15 interaction	-0.0159045	0.0145424	0.0285031	-0.0444076	0.0125986	0.27449	0.490617
SERPINB8	SERPINB8	PNA days 0-4 interaction	0.0705007	0.0672851	0.131879	-0.061378	0.202379	0.295106	0.548117
SERPINB8	SERPINB8	PNA days 5-15 interaction	-0.00956379	0.0215166	0.0421726	-0.0517364	0.0326088	0.656833	0.818131
SERPINB8	SERPINB8	PNA days 16-28 interaction	-0.0145407	0.0161015	0.0315589	-0.0460996	0.0170182	0.366809	0.697326
SHPS-1	SIRPA	PNA days 0-4 interaction	0.0431525	0.0186639	0.0365813	0.00657122	0.0797338	0.0210847	0.149834
SHPS-1	SIRPA	PNA days 5-15 interaction	0.0134621	0.00597941	0.0117196	0.00174242	0.0251817	0.0246924	0.11968
SHPS-1	SIRPA	PNA days 16-28 interaction	-0.00672127	0.00447609	0.00877313	-0.0154944	0.00205186	0.133686	0.455209
SIGLEC7	SIGLEC7	PNA days 0-4 interaction	0.0841559	0.0315739	0.0618848	0.0222711	0.146041	0.00787749	0.0963202
SIGLEC7	SIGLEC7	PNA days 16-28 interaction	0.0040141	0.00756503	0.0148275	-0.0108134	0.0188416	0.595864	0.844967
SIGLEC7	SIGLEC7	PNA days 5-15 interaction	-0.00547646	0.0101067	0.0198092	-0.0252857	0.0143327	0.588094	0.760564
SIRPB1	SIRPB1	PNA days 0-4 interaction	0.0607381	0.0259204	0.050804	0.00993409	0.111542	0.0194153	0.148895
SIRPB1	SIRPB1	PNA days 5-15 interaction	0.0107836	0.00830233	0.0162726	-0.00548902	0.0270561	0.194449	0.409609
SIRPB1	SIRPB1	PNA days 16-28 interaction	-0.00314841	0.00621489	0.0121812	-0.0153296	0.00903277	0.612612	0.85306
SIRT2	SIRT2	PNA days 0-4 interaction	0.0953244	0.103816	0.203478	-0.108154	0.298803	0.358835	0.599544
SIRT2	SIRT2	PNA days 16-28 interaction	0.00268681	0.0248419	0.0486902	-0.0460034	0.051377	0.913903	0.981409
SIRT2	SIRT2	PNA days 5-15 interaction	-0.0450416	0.0331971	0.0650664	-0.110108	0.0200247	0.175294	0.3893
SLAMF1	SLAMF1	PNA days 0-4 interaction	0.0328329	0.0238681	0.0467815	-0.0139485	0.0796144	0.169408	0.420006
SLAMF1	SLAMF1	PNA days 16-28 interaction	-0.00485	0.00571801	0.0112073	-0.0160573	0.0063573	0.396631	0.711292
SLAMF1	SLAMF1	PNA days 5-15 interaction	-0.0184531	0.00763929	0.014973	-0.0334261	-0.00348009	0.0159782	0.102336
SLAMF7	SLAMF7	PNA days 0-4 interaction	0.088806	0.0386938	0.0758399	0.0129661	0.164646	0.0220406	0.149834
SLAMF7	SLAMF7	PNA days 16-28 interaction	-0.00206615	0.00927552	0.01818	-0.0202462	0.0161139	0.823796	0.971301
SLAMF7	SLAMF7	PNA days 5-15 interaction	-0.0123047	0.0123912	0.0242868	-0.0365914	0.0119821	0.321065	0.53979
SNAP23	SNAP23	PNA days 0-4 interaction	0.0580868	0.0731824	0.143437	-0.0853507	0.201524	0.427634	0.661338
SNAP23	SNAP23	PNA days 16-28 interaction	0.0115365	0.0175187	0.0343366	-0.0228001	0.0458732	0.510422	0.783096
SNAP23	SNAP23	PNA days 5-15 interaction	-0.0409986	0.0234084	0.0458805	-0.0868791	0.00488188	0.0803213	0.242769
SNAP29	SNAP29	PNA days 0-4 interaction	0.0386973	0.0729236	0.14293	-0.104233	0.181628	0.595832	0.784197
SNAP29	SNAP29	PNA days 16-28 interaction	0.00674237	0.0174523	0.0342066	-0.0274642	0.040949	0.699372	0.922211
SNAP29	SNAP29	PNA days 5-15 interaction	-0.0331757	0.0233212	0.0457096	-0.0788853	0.0125339	0.155323	0.360189
SOD1	SOD1	PNA days 0-4 interaction	0.0423634	0.0564802	0.110701	-0.0683378	0.153065	0.453478	0.682739
SOD1	SOD1	PNA days 16-28 interaction	0.00289365	0.0135113	0.0264822	-0.0235886	0.0293759	0.830482	0.972575
SOD1	SOD1	PNA days 5-15 interaction	-0.0211657	0.0180572	0.0353921	-0.0565578	0.0142265	0.241544	0.456659
SOD2	SOD2	PNA days 5-15 interaction	0.00625322	0.00376631	0.00738196	-0.00112874	0.0136352	0.0973171	0.27007
SOD2	SOD2	PNA days 16-28 interaction	0.00180885	0.00281867	0.00552458	-0.00371573	0.00733344	0.521258	0.785538
SOD2	SOD2	PNA days 0-4 interaction	-0.00783018	0.0117749	0.0230787	-0.0309089	0.0152485	0.506284	0.722424
SORT1	SORT1	PNA days 0-4 interaction	0.0577872	0.0184776	0.0362162	0.021571	0.0940034	0.00183982	0.0602523
SORT1	SORT1	PNA days 16-28 interaction	0.00717968	0.00442372	0.0086705	-0.00149081	0.0158502	0.105057	0.403719
SORT1	SORT1	PNA days 5-15 interaction	-0.0142989	0.00591083	0.0115852	-0.0258842	-0.00271371	0.0158222	0.102336
SOST	SOST	PNA days 0-4 interaction	0.0522907	0.033799	0.0662461	-0.0139553	0.118537	0.122318	0.355714
SOST	SOST	PNA days 16-28 interaction	7.45392e-05	0.00810146	0.0158789	-0.0158043	0.0159534	0.992662	0.994485
SOST	SOST	PNA days 5-15 interaction	-0.00934096	0.0108229	0.0212128	-0.0305538	0.0118718	0.388409	0.593648
SPARCL1	SPARCL1	PNA days 5-15 interaction	0.0121395	0.00739217	0.0144886	-0.00234912	0.0266282	0.101017	0.273755
SPARCL1	SPARCL1	PNA days 16-28 interaction	-0.0106923	0.00553318	0.010845	-0.0215374	0.000152714	0.0537335	0.328507
SPARCL1	SPARCL1	PNA days 0-4 interaction	-0.0171075	0.0230924	0.0452612	-0.0623686	0.0281537	0.459062	0.682739
SPINK1	SPINK1	PNA days 16-28 interaction	0.0335186	0.00787018	0.0154256	0.018093	0.0489441	2.35499e-05	0.00633491
SPINK1	SPINK1	PNA days 0-4 interaction	-0.00505913	0.0328244	0.0643359	-0.069395	0.0592767	0.877557	0.922121
SPINK1	SPINK1	PNA days 5-15 interaction	-0.0215884	0.0105136	0.0206067	-0.0421951	-0.000981768	0.0404324	0.155376
SPINK5	SPINK5	PNA days 5-15 interaction	0.0185458	0.0083722	0.0164095	0.00213632	0.0349553	0.0270871	0.124554
SPINK5	SPINK5	PNA days 0-4 interaction	0.00486187	0.0261518	0.0512576	-0.0463958	0.0561195	0.852573	0.910088
SPINK5	SPINK5	PNA days 16-28 interaction	-0.0067827	0.00626683	0.012283	-0.0190657	0.00550029	0.279504	0.626555
SPINT1	SPINT1	PNA days 0-4 interaction	0.0226164	0.0204381	0.0400586	-0.0174422	0.062675	0.268873	0.525068
SPINT1	SPINT1	PNA days 16-28 interaction	0.00443846	0.0048962	0.00959656	-0.0051581	0.014035	0.364992	0.697326
SPINT1	SPINT1	PNA days 5-15 interaction	0.00276202	0.00654137	0.0128211	-0.0100591	0.0155831	0.672986	0.826224
SPINT2	SPINT2	PNA days 0-4 interaction	0.0733838	0.0266995	0.052331	0.0210529	0.125715	0.00615031	0.08811
SPINT2	SPINT2	PNA days 16-28 interaction	0.0105761	0.00639902	0.0125421	-0.00196601	0.0231182	0.0988526	0.388195
SPINT2	SPINT2	PNA days 5-15 interaction	-0.016263	0.00854865	0.0167554	-0.0330183	0.000492389	0.0575522	0.192317
SPON1	SPON1	PNA days 5-15 interaction	0.0259053	0.00684232	0.0134109	0.0124944	0.0393163	0.000166767	0.00996896
SPON1	SPON1	PNA days 0-4 interaction	0.0243354	0.0213826	0.0419098	-0.0175745	0.0662452	0.255489	0.519929
SPON1	SPON1	PNA days 16-28 interaction	-0.0277907	0.00512127	0.0100377	-0.0378284	-0.017753	8.02875e-08	4.31947e-05
SPON2	SPON2	PNA days 0-4 interaction	0.00515107	0.00672967	0.0131901	-0.00803907	0.0183412	0.444284	0.673538
SPON2	SPON2	PNA days 16-28 interaction	0.00333809	0.00161051	0.00315661	0.000181487	0.0064947	0.0385766	0.293402
SPON2	SPON2	PNA days 5-15 interaction	-0.00414848	0.00215212	0.00421815	-0.00836663	6.96719e-05	0.0543177	0.186133
SRC	SRC	PNA days 0-4 interaction	0.0254326	0.0547891	0.107387	-0.081954	0.132819	0.642662	0.802399
SRC	SRC	PNA days 16-28 interaction	-0.000253502	0.0131215	0.0257181	-0.0259716	0.0254646	0.984592	0.994485
SRC	SRC	PNA days 5-15 interaction	-0.0131062	0.0175313	0.0343614	-0.0474675	0.0212552	0.454971	0.650412
SSC4D	SSC4D	PNA days 16-28 interaction	0.0515226	0.0241682	0.0473696	0.00415294	0.0988922	0.0333849	0.272138
SSC4D	SSC4D	PNA days 5-15 interaction	-0.0179097	0.0322893	0.0632871	-0.0811968	0.0453774	0.579311	0.752825
SSC4D	SSC4D	PNA days 0-4 interaction	-0.29734	0.100893	0.19775	-0.49509	-0.0995893	0.00332045	0.0687078
ST1A1	SULT1A1	PNA days 0-4 interaction	0.0922765	0.0834749	0.163611	-0.0713343	0.255887	0.269366	0.525068
ST1A1	SULT1A1	PNA days 16-28 interaction	0.0252457	0.0199903	0.0391811	-0.0139354	0.0644268	0.207063	0.548769
ST1A1	SULT1A1	PNA days 5-15 interaction	-0.0819471	0.0267089	0.0523494	-0.134296	-0.0295977	0.00224027	0.0388795
ST2	IL1RL1	PNA days 5-15 interaction	0.0262406	0.0204072	0.0399982	-0.0137576	0.0662388	0.198944	0.41166
ST2	IL1RL1	PNA days 16-28 interaction	0.00220073	0.0152749	0.0299388	-0.0277381	0.0321395	0.885485	0.972575
ST2	IL1RL1	PNA days 0-4 interaction	-0.0217638	0.0637583	0.124966	-0.14673	0.103202	0.732949	0.840782
ST6GAL1	ST6GAL1	PNA days 0-4 interaction	0.0729371	0.031299	0.061346	0.0115911	0.134283	0.0200844	0.149834
ST6GAL1	ST6GAL1	PNA days 16-28 interaction	0.00213052	0.00749522	0.0146906	-0.0125601	0.0168212	0.776305	0.949465
ST6GAL1	ST6GAL1	PNA days 5-15 interaction	-0.00677395	0.0100143	0.0196281	-0.026402	0.0128541	0.499003	0.690137
STAMBP	STAMBP	PNA days 0-4 interaction	0.09497	0.0793766	0.155578	-0.0606081	0.250548	0.231936	0.489985
STAMBP	STAMBP	PNA days 16-28 interaction	0.000881603	0.0189898	0.0372201	-0.0363385	0.0381017	0.962985	0.994485
STAMBP	STAMBP	PNA days 5-15 interaction	-0.034124	0.0253784	0.0497417	-0.0838657	0.0156178	0.179196	0.393349
STIP1	STIP1	PNA days 0-4 interaction	0.0423542	0.0674182	0.13214	-0.0897854	0.174494	0.530059	0.736878
STIP1	STIP1	PNA days 16-28 interaction	0.00163552	0.0161202	0.0315956	-0.02996	0.0332311	0.919216	0.981449
STIP1	STIP1	PNA days 5-15 interaction	-0.031609	0.0215479	0.0422338	-0.0738428	0.0106249	0.14285	0.349333
STK4	STK4	PNA days 16-28 interaction	0.00352601	0.0189689	0.0371791	-0.0336531	0.0407051	0.852592	0.972575
STK4	STK4	PNA days 5-15 interaction	-0.00738202	0.0253436	0.0496735	-0.0570555	0.0422915	0.770929	0.878729
STK4	STK4	PNA days 0-4 interaction	-0.0377318	0.0791997	0.155231	-0.192963	0.1175	0.633936	0.795006
SUMF2	SUMF2	PNA days 16-28 interaction	0.00311921	0.00854132	0.016741	-0.0136218	0.0198602	0.715086	0.93462
SUMF2	SUMF2	PNA days 0-4 interaction	-0.000831132	0.0356245	0.0698241	-0.0706552	0.0689929	0.981394	0.986897
SUMF2	SUMF2	PNA days 5-15 interaction	-0.0177377	0.0114102	0.022364	-0.0401017	0.00462624	0.120533	0.310273
TCN2	TCN2	PNA days 5-15 interaction	0.0139478	0.00832797	0.0163228	-0.00237505	0.0302706	0.0944434	0.267424
TCN2	TCN2	PNA days 16-28 interaction	-0.00747062	0.00623375	0.0122182	-0.0196888	0.00474754	0.231184	0.561315
TCN2	TCN2	PNA days 0-4 interaction	-0.0228469	0.0260127	0.050985	-0.0738319	0.028138	0.380102	0.623459
TF	F3	PNA days 0-4 interaction	0.0337437	0.0346629	0.0679392	-0.0341955	0.101683	0.330669	0.579478
TF	F3	PNA days 5-15 interaction	0.00765626	0.0110972	0.0217506	-0.0140943	0.0294069	0.490482	0.681859
TF	F3	PNA days 16-28 interaction	-0.0126702	0.00830664	0.016281	-0.0289512	0.00361078	0.127656	0.445966
TFF2	TFF2	PNA days 0-4 interaction	0.0561575	0.0413938	0.0811319	-0.0249744	0.137289	0.175353	0.426877
TFF2	TFF2	PNA days 16-28 interaction	0.0118808	0.00992093	0.019445	-0.00756425	0.0313258	0.231523	0.561315
TFF2	TFF2	PNA days 5-15 interaction	-0.00461203	0.0132537	0.0259772	-0.0305892	0.0213651	0.727965	0.858554
TFF3	TFF3	PNA days 0-4 interaction	0.0347983	0.023306	0.0456797	-0.0108814	0.080478	0.135886	0.3711
TFF3	TFF3	PNA days 16-28 interaction	0.00336661	0.0055854	0.0109474	-0.00758077	0.014314	0.546879	0.810526
TFF3	TFF3	PNA days 5-15 interaction	0.000438081	0.00746175	0.014625	-0.0141869	0.0150631	0.953201	0.976128
TFPI	TFPI	PNA days 0-4 interaction	0.0453674	0.0251216	0.0492383	-0.00387098	0.0946057	0.0713879	0.268578
TFPI	TFPI	PNA days 5-15 interaction	0.022706	0.00804134	0.015761	0.00694499	0.038467	0.00489044	0.0548137
TFPI	TFPI	PNA days 16-28 interaction	-0.00876425	0.00601905	0.0117973	-0.0205616	0.00303309	0.145842	0.465482
TGF-alpha	TGFA	PNA days 0-4 interaction	0.0786052	0.0485186	0.0950964	-0.0164912	0.173702	0.105678	0.328995
TGF-alpha	TGFA	PNA days 16-28 interaction	0.0244408	0.0116144	0.0227642	0.00167663	0.047205	0.0357151	0.278474
TGF-alpha	TGFA	PNA days 5-15 interaction	-0.0377605	0.0155192	0.0304176	-0.0681781	-0.00734294	0.0152261	0.101131
TGFBI	TGFBI	PNA days 0-4 interaction	0.0390855	0.0250796	0.049156	-0.0100705	0.0882415	0.119604	0.354049
TGFBI	TGFBI	PNA days 5-15 interaction	0.00361288	0.00802797	0.0157348	-0.0121219	0.0193477	0.652832	0.818131
TGFBI	TGFBI	PNA days 16-28 interaction	-0.0106351	0.00600906	0.0117777	-0.0224129	0.00114262	0.0772115	0.361215
TGFBR3	TGFBR3	PNA days 5-15 interaction	0.0309281	0.00943262	0.0184879	0.0124402	0.049416	0.00109624	0.0244691
TGFBR3	TGFBR3	PNA days 16-28 interaction	-0.0117426	0.00706018	0.013838	-0.0255806	0.00209533	0.0967359	0.38551
TGFBR3	TGFBR3	PNA days 0-4 interaction	-0.0848521	0.0294743	0.0577696	-0.142622	-0.0270825	0.00411914	0.0767246
TGM2	TGM2	PNA days 0-4 interaction	0.0501241	0.080141	0.157076	-0.106952	0.2072	0.531886	0.736967
TGM2	TGM2	PNA days 16-28 interaction	-0.00213047	0.019176	0.0375849	-0.0397154	0.0354544	0.911569	0.981409
TGM2	TGM2	PNA days 5-15 interaction	-0.00773057	0.0256258	0.0502267	-0.0579572	0.0424961	0.762995	0.874344
THBS2	THBS2	PNA days 16-28 interaction	0.00059087	0.00257782	0.00505252	-0.00446165	0.00564339	0.818773	0.971301
THBS2	THBS2	PNA days 5-15 interaction	-0.00389974	0.00344416	0.00675056	-0.0106503	0.00285082	0.257924	0.468794
THBS2	THBS2	PNA days 0-4 interaction	-0.00816506	0.0107638	0.0210971	-0.0292621	0.012932	0.44838	0.677608
THBS4	THBS4	PNA days 0-4 interaction	0.0167742	0.0333342	0.065335	-0.0485608	0.0821093	0.614981	0.789477
THBS4	THBS4	PNA days 5-15 interaction	0.0138178	0.0106677	0.0209087	-0.00709095	0.0347265	0.195668	0.409609
THBS4	THBS4	PNA days 16-28 interaction	-0.00827057	0.00798461	0.0156498	-0.0239204	0.00737927	0.300664	0.641893
THOP1	THOP1	PNA days 0-4 interaction	0.0339213	0.0422176	0.0827466	-0.0488253	0.116668	0.421976	0.65995
THOP1	THOP1	PNA days 5-15 interaction	0.00536692	0.0135023	0.0264645	-0.0210976	0.0318315	0.691137	0.837311
THOP1	THOP1	PNA days 16-28 interaction	-0.0077638	0.0101046	0.0198051	-0.0275689	0.0120413	0.442551	0.741148
THPO	THPO	PNA days 0-4 interaction	0.0506212	0.0321096	0.0629349	-0.0123136	0.113556	0.115388	0.348756
THPO	THPO	PNA days 16-28 interaction	0.0155777	0.00769265	0.0150776	0.000500129	0.0306553	0.0432665	0.306281
THPO	THPO	PNA days 5-15 interaction	-0.0172813	0.0102774	0.0201436	-0.0374249	0.00286237	0.0931399	0.267424
TIE1	TIE1	PNA days 0-4 interaction	0.01772	0.0156817	0.0307362	-0.0130162	0.0484561	0.258896	0.519929
TIE1	TIE1	PNA days 5-15 interaction	0.00426417	0.00502032	0.00983982	-0.00557566	0.014104	0.395976	0.601744
TIE1	TIE1	PNA days 16-28 interaction	-0.0052641	0.00375785	0.00736539	-0.0126295	0.00210129	0.161733	0.486103
TIE2	TEK	PNA days 16-28 interaction	9.89068e-05	0.00317129	0.00621573	-0.00611682	0.00631464	0.975129	0.994485
TIE2	TEK	PNA days 5-15 interaction	-0.000328927	0.0042365	0.00830354	-0.00863247	0.00797461	0.938137	0.97227
TIE2	TEK	PNA days 0-4 interaction	-0.00540624	0.0132281	0.025927	-0.0313333	0.0205208	0.682897	0.820192
TIMD4	TIMD4	PNA days 0-4 interaction	0.0327995	0.0378403	0.0741671	-0.0413676	0.106967	0.386375	0.628942
TIMD4	TIMD4	PNA days 5-15 interaction	0.0269439	0.012116	0.0237473	0.00319659	0.0506913	0.0264962	0.123956
TIMD4	TIMD4	PNA days 16-28 interaction	-0.00511352	0.00906935	0.0177759	-0.0228895	0.0126624	0.573064	0.826565
TIMP1	TIMP1	PNA days 0-4 interaction	0.0510944	0.0341903	0.067013	-0.0159185	0.118107	0.135533	0.3711
TIMP1	TIMP1	PNA days 16-28 interaction	0.00922726	0.0081823	0.0160373	-0.00681004	0.0252646	0.259838	0.604324
TIMP1	TIMP1	PNA days 5-15 interaction	-0.0230662	0.0109339	0.0214305	-0.0444967	-0.00163564	0.0352575	0.140508
TIMP4	TIMP4	PNA days 5-15 interaction	0.0330491	0.0125535	0.0246049	0.00844416	0.057654	0.00866629	0.0717302
TIMP4	TIMP4	PNA days 0-4 interaction	0.0208167	0.0392366	0.0769037	-0.056087	0.0977205	0.595911	0.784197
TIMP4	TIMP4	PNA days 16-28 interaction	-0.0185365	0.0093956	0.0184154	-0.0369519	-0.000121124	0.0489158	0.320682
TINAGL1	TINAGL1	PNA days 0-4 interaction	0.0231419	0.0191767	0.0375863	-0.0144444	0.0607282	0.227946	0.488586
TINAGL1	TINAGL1	PNA days 5-15 interaction	0.00894705	0.00613571	0.012026	-0.00307894	0.0209731	0.145254	0.349361
TINAGL1	TINAGL1	PNA days 16-28 interaction	-0.00630482	0.00459227	0.00900085	-0.0153057	0.00269604	0.170235	0.495062
TLT-2	TREML2	PNA days 0-4 interaction	0.035955	0.0259934	0.0509471	-0.0149921	0.0869021	0.167061	0.418079
TLT-2	TREML2	PNA days 5-15 interaction	0.00334112	0.00832161	0.0163104	-0.0129692	0.0196515	0.688182	0.837311
TLT-2	TREML2	PNA days 16-28 interaction	-0.0115767	0.00622897	0.0122088	-0.0237854	0.000632126	0.0635386	0.341838
TM	THBD	PNA days 0-4 interaction	0.0449801	0.0162418	0.0318339	0.0131462	0.076814	0.00577282	0.087174
TM	THBD	PNA days 5-15 interaction	7.08268e-05	0.00519892	0.0101899	-0.010119	0.0102607	0.989135	0.994681
TM	THBD	PNA days 16-28 interaction	-0.00522386	0.00389146	0.00762725	-0.0128511	0.0024034	0.179926	0.508256
TMSB10	TMSB10	PNA days 0-4 interaction	0.0425137	0.0779484	0.152779	-0.110265	0.195293	0.585657	0.783789
TMSB10	TMSB10	PNA days 16-28 interaction	0.0156943	0.018679	0.0366109	-0.0209166	0.0523052	0.401093	0.716804
TMSB10	TMSB10	PNA days 5-15 interaction	-0.0110756	0.0249543	0.0489104	-0.059986	0.0378349	0.657308	0.818131
TNC	TNC	PNA days 5-15 interaction	0.0385854	0.00930952	0.0182467	0.0203388	0.0568321	3.83866e-05	0.005163
TNC	TNC	PNA days 0-4 interaction	0.0299136	0.0290907	0.0570178	-0.0271041	0.0869314	0.304187	0.556641
TNC	TNC	PNA days 16-28 interaction	-0.0118286	0.00696799	0.0136573	-0.0254858	0.00182866	0.0900544	0.372687
TNF	TNF	PNA days 0-4 interaction	0.0819974	0.0409354	0.0802335	0.00176391	0.162231	0.0455741	0.213207
TNF	TNF	PNA days 16-28 interaction	0.0022023	0.00980877	0.0192252	-0.0170229	0.0214275	0.822419	0.971301
TNF	TNF	PNA days 5-15 interaction	-0.0265046	0.0131042	0.0256842	-0.0521888	-0.000820353	0.0435133	0.159636
TNFB	LTA	PNA days 16-28 interaction	0.0119482	0.00821339	0.0160982	-0.00415002	0.0280465	0.14622	0.465482
TNFB	LTA	PNA days 0-4 interaction	0.000276319	0.0342656	0.0671607	-0.0668844	0.067437	0.993568	0.995419
TNFB	LTA	PNA days 5-15 interaction	-0.0301218	0.0109724	0.0215059	-0.0516276	-0.00861591	0.00621116	0.0586536
TNF-R1	TNFRSF1A	PNA days 0-4 interaction	0.0476319	0.0266744	0.0522819	-0.00464997	0.0999137	0.0746064	0.272922
TNF-R1	TNFRSF1A	PNA days 5-15 interaction	0.011205	0.00853745	0.0167334	-0.00552842	0.0279384	0.189818	0.405247
TNF-R1	TNFRSF1A	PNA days 16-28 interaction	-0.00335719	0.00639028	0.0125249	-0.0158821	0.00916775	0.599508	0.844967
TNF-R2	TNFRSF1B	PNA days 0-4 interaction	0.0719736	0.0327556	0.0642009	0.00777273	0.136175	0.0283445	0.161685
TNF-R2	TNFRSF1B	PNA days 5-15 interaction	0.0230701	0.0104862	0.0205529	0.00251715	0.043623	0.0281465	0.125535
TNF-R2	TNFRSF1B	PNA days 16-28 interaction	-0.0150707	0.00784919	0.0153844	-0.0304551	0.000313736	0.0552808	0.328815
TNFRSF10A	TNFRSF10A	PNA days 0-4 interaction	0.0623221	0.0210454	0.0412489	0.0210731	0.103571	0.00317383	0.0687078
TNFRSF10A	TNFRSF10A	PNA days 5-15 interaction	0.00944108	0.00674021	0.0132108	-0.00376972	0.0226519	0.161771	0.368783
TNFRSF10A	TNFRSF10A	PNA days 16-28 interaction	-0.0137579	0.00504548	0.00988914	-0.023647	-0.00386876	0.00656578	0.11684
TNFRSF10C	TNFRSF10C	PNA days 0-4 interaction	0.0523739	0.03116	0.0610735	-0.00869964	0.113447	0.0932783	0.300501
TNFRSF10C	TNFRSF10C	PNA days 5-15 interaction	0.0206884	0.00998036	0.0195615	0.00112688	0.0402499	0.038571	0.151469
TNFRSF10C	TNFRSF10C	PNA days 16-28 interaction	-0.00754958	0.007471	0.0146432	-0.0221927	0.00709358	0.31262	0.653097
TNFRSF11A	TNFRSF11A	PNA days 0-4 interaction	0.0513813	0.023724	0.046499	0.00488231	0.0978803	0.0306833	0.171954
TNFRSF11A	TNFRSF11A	PNA days 16-28 interaction	0.00371484	0.00568535	0.0111433	-0.00742844	0.0148581	0.513721	0.783096
TNFRSF11A	TNFRSF11A	PNA days 5-15 interaction	-0.00519794	0.00759532	0.0148868	-0.0200848	0.00968888	0.493986	0.68496
TNFRSF13B	TNFRSF13B	PNA days 0-4 interaction	0.0152428	0.0229421	0.0449665	-0.0297237	0.0602092	0.506667	0.722424
TNFRSF13B	TNFRSF13B	PNA days 5-15 interaction	0.010732	0.00734999	0.014406	-0.00367396	0.025138	0.144732	0.349361
TNFRSF13B	TNFRSF13B	PNA days 16-28 interaction	-0.0132044	0.00550208	0.0107841	-0.0239885	-0.00242036	0.0166784	0.203931
TNFRSF14	TNFRSF14	PNA days 0-4 interaction	0.0594103	0.0228047	0.0446973	0.014713	0.104108	0.00938847	0.106476
TNFRSF14	TNFRSF14	PNA days 5-15 interaction	0.00288741	0.00729993	0.0143079	-0.0114205	0.0171953	0.692571	0.837311
TNFRSF14	TNFRSF14	PNA days 16-28 interaction	-0.00395844	0.00546412	0.0107097	-0.0146681	0.00675124	0.469048	0.76155
TNFRSF9	TNFRSF9	PNA days 16-28 interaction	0.00593924	0.00823169	0.0161341	-0.0101949	0.0220734	0.470847	0.76155
TNFRSF9	TNFRSF9	PNA days 5-15 interaction	0.000556834	0.0109981	0.0215563	-0.0209994	0.0221131	0.959635	0.979011
TNFRSF9	TNFRSF9	PNA days 0-4 interaction	-0.00917976	0.0343705	0.0673661	-0.0765458	0.0581863	0.789488	0.870507
TNFSF13B	TNFSF13B	PNA days 0-4 interaction	0.034201	0.0474379	0.0929782	-0.0587773	0.127179	0.471185	0.690729
TNFSF13B	TNFSF13B	PNA days 5-15 interaction	0.0157217	0.0151786	0.0297501	-0.0140284	0.0454718	0.300679	0.517405
TNFSF13B	TNFSF13B	PNA days 16-28 interaction	-0.00712687	0.0113605	0.0222666	-0.0293935	0.0151397	0.530652	0.79746
TNFSF14	TNFSF14	PNA days 0-4 interaction	0.148433	0.0662229	0.129797	0.0186357	0.27823	0.0253247	0.153067
TNFSF14	TNFSF14	PNA days 16-28 interaction	0.0359474	0.0158531	0.0310721	0.00487523	0.0670195	0.0236722	0.212261
TNFSF14	TNFSF14	PNA days 5-15 interaction	-0.0523081	0.0211828	0.0415183	-0.0938263	-0.0107898	0.013781	0.096288
TNXB	TNXB	PNA days 5-15 interaction	-0.00161391	0.00559431	0.0109649	-0.0125788	0.00935094	0.773061	0.879295
TNXB	TNXB	PNA days 16-28 interaction	-0.00747738	0.00418745	0.00820741	-0.0156848	0.000730022	0.0746099	0.354861
TNXB	TNXB	PNA days 0-4 interaction	-0.00908393	0.017476	0.0342531	-0.043337	0.0251691	0.603382	0.784197
t-PA	PLAT	PNA days 0-4 interaction	0.20678	0.0403317	0.0790501	0.12773	0.28583	3.86854e-07	0.000208127
t-PA	PLAT	PNA days 5-15 interaction	0.00851291	0.0129088	0.0253012	-0.0167882	0.0338141	0.509823	0.69841
t-PA	PLAT	PNA days 16-28 interaction	-0.0256498	0.00966221	0.0189379	-0.0445877	-0.00671182	0.0081287	0.130904
TPP1	TPP1	PNA days 0-4 interaction	0.0823807	0.027795	0.0544783	0.0279024	0.136859	0.00314847	0.0687078
TPP1	TPP1	PNA days 16-28 interaction	-5.70362e-05	0.00666342	0.0130603	-0.0131173	0.0130033	0.993173	0.994485
TPP1	TPP1	PNA days 5-15 interaction	-0.0221928	0.00890162	0.0174472	-0.03964	-0.00474565	0.0129078	0.0913735
TR	TFRC	PNA days 0-4 interaction	0.0530047	0.0394626	0.0773467	-0.024342	0.130351	0.179682	0.432092
TR	TFRC	PNA days 5-15 interaction	0.00415753	0.0126336	0.0247618	-0.0206043	0.0289193	0.742195	0.860562
TR	TFRC	PNA days 16-28 interaction	-0.00645209	0.0094566	0.0185349	-0.024987	0.0120828	0.495298	0.776881
TRAIL	TNFSF10	PNA days 5-15 interaction	0.0105764	0.0101197	0.0198346	-0.00925819	0.0304111	0.296341	0.512642
TRAIL	TNFSF10	PNA days 16-28 interaction	0.00795879	0.0075746	0.0148462	-0.00688743	0.022805	0.293768	0.634974
TRAIL	TNFSF10	PNA days 0-4 interaction	-0.116683	0.0316179	0.061971	-0.178654	-0.0547119	0.000242298	0.0396138
TRAIL-R2	TNFRSF10B	PNA days 0-4 interaction	0.0843794	0.0276159	0.0541272	0.0302522	0.138507	0.00233688	0.0602523
TRAIL-R2	TNFRSF10B	PNA days 5-15 interaction	0.011512	0.00883926	0.0173249	-0.00581296	0.0288369	0.193238	0.409609
TRAIL-R2	TNFRSF10B	PNA days 16-28 interaction	-0.00803536	0.00661624	0.0129678	-0.0210032	0.00493247	0.224988	0.561315
TRANCE	TNFSF11	PNA days 0-4 interaction	0.050354	0.0513089	0.100566	-0.0502115	0.15092	0.326759	0.576381
TRANCE	TNFSF11	PNA days 16-28 interaction	-0.0100923	0.0122937	0.0240957	-0.034188	0.0140034	0.411979	0.725411
TRANCE	TNFSF11	PNA days 5-15 interaction	-0.0290165	0.0164241	0.0321913	-0.0612078	0.00317482	0.0777374	0.236366
TR-AP	ACP5	PNA days 5-15 interaction	0.0145454	0.00804699	0.0157721	-0.00122667	0.0303175	0.0711274	0.226429
TR-AP	ACP5	PNA days 0-4 interaction	0.0103665	0.0251356	0.0492658	-0.0388993	0.0596323	0.680164	0.820192
TR-AP	ACP5	PNA days 16-28 interaction	0.00124774	0.00602342	0.0118059	-0.0105582	0.0130536	0.835958	0.972575
TSHB	TSHB	PNA days 0-4 interaction	0.0524345	0.0554844	0.108749	-0.056315	0.161184	0.344986	0.589214
TSHB	TSHB	PNA days 5-15 interaction	0.00211667	0.0177566	0.0348029	-0.0326862	0.0369196	0.905149	0.954529
TSHB	TSHB	PNA days 16-28 interaction	-0.0035996	0.0132905	0.0260495	-0.0296491	0.0224499	0.786598	0.957443
TSLP	TSLP	PNA days 0-4 interaction	0.0288824	0.0416364	0.0816073	-0.0527249	0.11049	0.488116	0.709747
TSLP	TSLP	PNA days 16-28 interaction	0.014872	0.00996059	0.0195228	-0.00465077	0.0343948	0.135871	0.459739
TSLP	TSLP	PNA days 5-15 interaction	-0.036954	0.0133117	0.026091	-0.063045	-0.010863	0.00565131	0.0567595
TWEAK	TNFSF12	PNA days 0-4 interaction	0.0181751	0.0282355	0.0553416	-0.0371665	0.0735167	0.519996	0.732351
TWEAK	TNFSF12	PNA days 16-28 interaction	0.00522494	0.00676548	0.0132603	-0.00803541	0.0184853	0.440216	0.741148
TWEAK	TNFSF12	PNA days 5-15 interaction	-0.0243506	0.00903849	0.0177154	-0.0420661	-0.0066352	0.00723675	0.0630355
TXNDC5	TXNDC5	PNA days 0-4 interaction	0.0335918	0.0321489	0.0630119	-0.0294201	0.0966038	0.296455	0.548117
TXNDC5	TXNDC5	PNA days 5-15 interaction	0.0143023	0.0102876	0.0201637	-0.00586131	0.034466	0.164912	0.372784
TXNDC5	TXNDC5	PNA days 16-28 interaction	-0.00995192	0.00769995	0.0150919	-0.0250438	0.00513999	0.19664	0.533607
TYMP	TYMP	PNA days 0-4 interaction	0.0787935	0.0591036	0.115843	-0.0370495	0.194636	0.18294	0.433575
TYMP	TYMP	PNA days 5-15 interaction	0.020447	0.0189145	0.0370725	-0.0166255	0.0575195	0.280076	0.494036
TYMP	TYMP	PNA days 16-28 interaction	-0.012314	0.0141572	0.0277481	-0.0400622	0.0154341	0.384718	0.704007
TYRO3	TYRO3	PNA days 5-15 interaction	0.0118176	0.00529702	0.0103822	0.00143544	0.0221998	0.0260163	0.123956
TYRO3	TYRO3	PNA days 0-4 interaction	-0.00315926	0.0165446	0.0324275	-0.0355867	0.0292682	0.84862	0.907669
TYRO3	TYRO3	PNA days 16-28 interaction	-0.00617557	0.00396502	0.00777143	-0.013947	0.00159587	0.119827	0.429779
UMOD	UMOD	PNA days 16-28 interaction	-0.00210841	0.00603037	0.0118195	-0.0139279	0.00971111	0.726722	0.93462
UMOD	UMOD	PNA days 0-4 interaction	-0.0052355	0.0251974	0.049387	-0.0546225	0.0441515	0.835463	0.898959
UMOD	UMOD	PNA days 5-15 interaction	-0.00741629	0.00805825	0.0157942	-0.0232105	0.00837789	0.357721	0.57108
uPA	PLAU	PNA days 0-4 interaction	0.0604291	0.0269451	0.0528125	0.00761659	0.113242	0.025246	0.153067
uPA	PLAU	PNA days 16-28 interaction	0.00721161	0.00645416	0.0126502	-0.00543855	0.0198618	0.264242	0.606065
uPA	PLAU	PNA days 5-15 interaction	-0.0167996	0.008623	0.0169011	-0.0337007	0.000101481	0.0518046	0.18098
U-PAR	PLAUR	PNA days 0-4 interaction	0.0838294	0.0274532	0.0538083	0.0300211	0.137638	0.00235185	0.0602523
U-PAR	PLAUR	PNA days 5-15 interaction	0.00384403	0.00878767	0.0172238	-0.0133798	0.0210679	0.661938	0.820559
U-PAR	PLAUR	PNA days 16-28 interaction	0.0022626	0.00657769	0.0128923	-0.0106297	0.0151549	0.730969	0.93462
USP8	USP8	PNA days 0-4 interaction	0.0315986	0.065341	0.128068	-0.0964697	0.159667	0.628827	0.79123
USP8	USP8	PNA days 16-28 interaction	-0.000118768	0.0156273	0.0306295	-0.0307482	0.0305107	0.993938	0.994485
USP8	USP8	PNA days 5-15 interaction	-0.0197088	0.0208869	0.0409382	-0.0606471	0.0212294	0.345704	0.563603
VASN	VASN	PNA days 5-15 interaction	0.0124037	0.0061314	0.0120176	0.000386111	0.0244212	0.043471	0.159636
VASN	VASN	PNA days 0-4 interaction	0.00584766	0.0191667	0.0375667	-0.031719	0.0434143	0.760389	0.857629
VASN	VASN	PNA days 16-28 interaction	-0.00493401	0.00458884	0.00899412	-0.0139281	0.00406011	0.282661	0.626979
VCAM1	VCAM1	PNA days 5-15 interaction	0.0134805	0.00588754	0.0115396	0.00194096	0.0250201	0.0223528	0.117418
VCAM1	VCAM1	PNA days 16-28 interaction	-0.000659681	0.00440702	0.00863776	-0.00929744	0.00797808	0.881056	0.972575
VCAM1	VCAM1	PNA days 0-4 interaction	-0.0353642	0.0183899	0.0360441	-0.0714084	0.000679892	0.0549049	0.237248
VCAN	VCAN	PNA days 0-4 interaction	0.0439741	0.0305096	0.0597989	-0.0158248	0.103773	0.149966	0.397627
VCAN	VCAN	PNA days 5-15 interaction	0.0122413	0.00976478	0.019139	-0.00689766	0.0313803	0.210419	0.428951
VCAN	VCAN	PNA days 16-28 interaction	0.00160038	0.00730891	0.0143255	-0.0127251	0.0159258	0.826746	0.971301
VEGFA	VEGFA	PNA days 0-4 interaction	0.0535272	0.0276486	0.0541912	-0.000663947	0.107718	0.053293	0.236956
VEGFA	VEGFA	PNA days 16-28 interaction	0.00909714	0.00662305	0.0129812	-0.00388405	0.0220783	0.17004	0.495062
VEGFA	VEGFA	PNA days 5-15 interaction	-0.0205212	0.00884856	0.0173432	-0.0378644	-0.00317799	0.0206875	0.112423
VEGFD	VEGFD	PNA days 0-4 interaction	0.111222	0.0481096	0.0942948	0.0169268	0.205516	0.0210875	0.149834
VEGFD	VEGFD	PNA days 16-28 interaction	0.0164427	0.0115169	0.0225732	-0.00613054	0.0390159	0.15384	0.473758
VEGFD	VEGFD	PNA days 5-15 interaction	-0.045773	0.0153888	0.0301621	-0.0759351	-0.0156109	0.00303976	0.0454275
VSIG2	VSIG2	PNA days 0-4 interaction	0.0798638	0.0307036	0.0601791	0.0196847	0.140043	0.00949968	0.106476
VSIG2	VSIG2	PNA days 16-28 interaction	0.0146488	0.00735841	0.0144225	0.000226346	0.0290713	0.0469164	0.315513
VSIG2	VSIG2	PNA days 5-15 interaction	-0.0221735	0.00983037	0.0192675	-0.041441	-0.00290595	0.0244198	0.119635
VSIG4	VSIG4	PNA days 0-4 interaction	0.052271	0.0395591	0.0775359	-0.0252648	0.129807	0.186844	0.43896
VSIG4	VSIG4	PNA days 5-15 interaction	0.0382893	0.0126645	0.0248224	0.0134669	0.0631118	0.00259589	0.0423209
VSIG4	VSIG4	PNA days 16-28 interaction	-0.021526	0.00947976	0.0185803	-0.0401063	-0.00294562	0.0234817	0.212261
vWF	VWF	PNA days 0-4 interaction	0.0667937	0.0551335	0.108062	-0.041268	0.174855	0.226136	0.488586
vWF	VWF	PNA days 16-28 interaction	0.0109932	0.0132056	0.0258829	-0.0148897	0.0368761	0.405443	0.719196
vWF	VWF	PNA days 5-15 interaction	0.00604527	0.0176433	0.0345808	-0.0285355	0.040626	0.731977	0.858554
WFIKKN2	WFIKKN2	PNA days 5-15 interaction	0.00340631	0.00989771	0.0193995	-0.0159932	0.0228058	0.730841	0.858554
WFIKKN2	WFIKKN2	PNA days 16-28 interaction	-0.00910948	0.00740857	0.0145208	-0.0236303	0.00541131	0.219286	0.561315
WFIKKN2	WFIKKN2	PNA days 0-4 interaction	-0.0701179	0.0309211	0.0606053	-0.130723	-0.0095126	0.0236727	0.149834
XCL1	XCL1	PNA days 0-4 interaction	0.0808941	0.0389436	0.0763294	0.00456467	0.157224	0.0381663	0.193712
XCL1	XCL1	PNA days 16-28 interaction	0.0141773	0.00933205	0.0182908	-0.00411349	0.0324681	0.129184	0.448395
XCL1	XCL1	PNA days 5-15 interaction	-0.0252873	0.0124672	0.0244357	-0.049723	-0.000851544	0.042927	0.159636
XG	XG	PNA days 0-4 interaction	0.0286854	0.0290464	0.0569309	-0.0282454	0.0856163	0.323724	0.572906
XG	XG	PNA days 16-28 interaction	0.00615063	0.00696165	0.0136448	-0.0074942	0.0197955	0.377286	0.704007
XG	XG	PNA days 5-15 interaction	-0.00857996	0.00930026	0.0182285	-0.0268085	0.00964854	0.356578	0.570949

## Sheet: eTable 4. Variance FGF21 tPA
Variable	Protein	R2
Birth weight	FGF-21	0.178297
Gestational age	FGF-21	0.128173
Total energy intake enterally (kcal/kg)	FGF-21	0.122755
Days on mechanical ventilation	FGF-21	0.110521
Total energy intake parenterally (kcal/kg)	FGF-21	0.0953407
Minimum hemoglobin (g/L)	FGF-21	0.068923
Minimum platelet count (100x109/L)	FGF-21	0.066652
Sepsis	FGF-21	0.0483381
Slope arachidonic acid	FGF-21	0.038856
Maximum CRP (mg/L)	FGF-21	0.0381621
Maximum glucose (mmol/L)	FGF-21	0.0360642
Chorioamnionitis	FGF-21	0.0123444
Slope docosahexaenoic acid	FGF-21	0.00586369
Sex	FGF-21	0.000397808
Birth weight	tPA	0.158339
Gestational age	tPA	0.136576
Total energy intake parenterally (kcal/kg)	tPA	0.118908
Total energy intake enterally (kcal/kg)	tPA	0.0964412
Maximum glucose (mmol/L)	tPA	0.0902613
Maximum CRP (mg/L)	tPA	0.0550713
Days on mechanical ventilation	tPA	0.0423035
Slope docosahexaenoic acid	tPA	0.0378814
Sepsis	tPA	0.0333019
Minimum hemoglobin (g/L)	tPA	0.0283347
Minimum platelet count (100x109/L)	tPA	0.0168158
Sex	tPA	0.0154018
Slope arachidonic acid	tPA	0.001256
Chorioamnionitis	tPA	0.00060135
